# Supplementary material for: The methyltransferase HEN1 is required in Nematostella vectensis for microRNA and piRNA stability as well as larval metamorphosis
Source: PLoS Genet. 2018 Aug 17;14(8):e1007590. doi: 10.1371/journal.pgen.1007590 (PMC6114907; doi:10.1371/journal.pgen.1007590)
Supplement: S1 Table — (XLSX) [file pgen.1007590.s004.xlsx]

## Sheet: Description
Supplementary Table 1. Small RNA libraries produced in this study.
Periodate treatment: This data is revlent to Fig. 2. small RNA sequencing data from Nematostella during blastula, planula larvae, primary polyps, and adults stages.
HEN1 Morpholino: This data is relevant to HEN1 Morpholino experiment and to figure 4, 5 and supplementary figure 2

## Sheet: Periodate treatment
Title	GEO accession	Developmental stage
Blastula 1, oxidized	GSM2477589	Blastula
Blastula 1, untreated	GSM2477590	Blastula
Blastula 2, oxidized	GSM2477591	Blastula
Blastula 2, untreated	GSM2477592	Blastula
Blastula 3, oxidized	GSM2477593	Blastula
Blastula 3, untreated	GSM2477594	Late planula
Late planula 1, oxidized	GSM2477595	Late planula
Late planula 1, untreated	GSM2477596	Late planula
Late planula 2, oxidized	GSM2477597	Late planula
Late planula 2, untreated	GSM2477598	Late planula
Late planula 3,oxidized	GSM2477599	Late planula
Late planula 3, untreated	GSM2477600	Primary polyps
Primary polyps 1, oxidized	GSM2477601	Primary polyps
Primary polyps 1, untreated	GSM2477602	Primary polyps
Primary polyps 2, oxidized	GSM2477603	Primary polyps
Primary polyps 2, untreated	GSM2477604	Primary polyps
Primary polyps 3, oxidized	GSM2477605	Primary polyps
Primary polyps 3, untreated	GSM2477606	Adult female
Adult female 1, oxidized	GSM2477607	Adult female
Adult female 1, untreated	GSM2477608	Adult female
Adult female 2, oxidized	GSM2477609	Adult female
Adult female 2, untreated	GSM2477610	Adult female
Adult female 3, oxidized	GSM2477611	Adult female
Adult female 3, untreated	GSM2477612	Adult male
Adult male 1, oxidized	GSM2477613	Adult male
Adult male 1, untreated	GSM2477614	Adult male
Adult male 2, oxidized	GSM2477615	Adult male
Adult male 2, untreated	GSM2477616	Adult male
Adult male 3, oxidized	GSM2477617	Adult male
Adult male 3, untreated	GSM2477618	Adult male

## Sheet: HEN1 Morpholino
GEO accession	Morpholino Treatment
GSM2978800	1.Control Morpholino_4
GSM2978801	2.Control Morpholino_5
GSM2978802	3.Control Morpholino_11
GSM2978803	4.Control Morpholino_12
GSM2978804	1.Hen1 Splice Morpholino_1
GSM2978805	2.Hen1 splice Morpholino_2
GSM2978806	3.Hen1 blocking Morpholino_8
GSM2978807	4.Hen1 blocking Morpholino_9
GSM3169018	Control Morpholino_1 oxidized
GSM3169019	Control Morpholino_2 untreated
GSM3169020	HEN1 splice Morpholino_3 oxidized
GSM3169021	HEN1 splice Morpholino_4 untreated

## Sheet: DICER Morpholino
GEO accession	Morpholino Treatment
GSM3169026	Control Morpholino_1-1_I
GSM3169027	Control Morpholino_1-1_II
GSM3169028	DICER Morpholino_1-1_I
GSM3169029	DICER Morpholino_1-1_II

## Sheet: PIWI Morpholino
GEO accession	Morpholino Treatment
GSM3169022	Control Morpholino_8
GSM3169023	Control Morpholino_9
GSM3169024	PIWI2_splice Morpholino_11
GSM3169025	PIWI2_splice Morpholino_12
