# Supplementary material for: The methyltransferase HEN1 is required in Nematostella vectensis for microRNA and piRNA stability as well as larval metamorphosis
Source: PLoS Genet. 2018 Aug 17;14(8):e1007590. doi: 10.1371/journal.pgen.1007590 (PMC6114907; doi:10.1371/journal.pgen.1007590)
Supplement: S2 Table — (XLSX) [file pgen.1007590.s005.xlsx]

## Sheet: Description
S2 Table. Reads mapped to Nematostella miRNAs using mirDeep2, This data is relevant to Fig. 2 and Supplementary figure 1 small RNA sequencing data from Nematostella during planula larvae, primary polyps, and adults stages
Late Planula:small RNA sequencing data from Nematostella Late Planula
Primary polyp: small RNA sequencing data from Nematostella primary polyps
Adult male: small RNA sequencing data from Nematostella adult male
Adult female: small RNA sequencing data from Nematostella adult female

## Sheet: Late Planula
#miRNA	LP1+ read_count	LP2+ read_count	LP3+ read_count	LP1- read_count	LP2- read_count	LP3- read_count
cel-lin-4-5p	3	30	14	1166	1083	10963
hsa-miR-659-5p	2	31	30	1600	1610	10127
mmu-miR-125a-5p	95	360	2165	138	177	1211
mmu-miR-148a-3p	1328	4939	12550	1437	2220	7253
nve-mir-1003p	0	1	0	3	1	10
nve-mir-100-5p	86	447	1164	66	122	680
nve-miR-2022-3p	875	2806	11652	1261	1430	6111
nve-miR-2022-5p	0	4	7	46	66	238
nve-miR-2023-3p	89	425	477	114	186	309
nve-miR-2023-5p	0	0	0	0	5	37
nve-miR-2024a-3p	224	786	2061	7677	6526	32379
nve-miR-2024a-3p	224	786	2061	7677	6526	32379
nve-miR-2024a-3p	224	786	2061	7677	6526	32379
nve-miR-2024a-5p	59	219	494	138	201	491
nve-miR-2024a-5p	59	219	494	138	201	491
nve-miR-2024a-5p	59	219	494	138	201	491
nve-miR-2024b-3p	51	163	444	303	316	1818
nve-miR-2024b-5p	59	219	494	138	201	491
nve-miR-2024c-3p	210	970	2724	391	948	5601
nve-miR-2024c-5p	0	5	2	19	26	108
nve-mir-2024d-3p	81	376	1450	201	429	3044
nve-mir-2024d-5p	0	5	2	19	26	108
nve-miR-2024e-3p	497	2998	8921	1003	2813	18851
nve-miR-2024e-3p	497	2998	8921	1003	2813	18851
nve-miR-2024e-3p	497	2998	8921	1003	2813	18851
nve-miR-2024e-5p	1	1	0	14	33	81
nve-miR-2024e-5p	1	1	0	14	33	81
nve-miR-2024e-5p	1	1	0	14	33	81
nve-miR-2024f-3p	457	1424	4057	2464	2436	9917
nve-miR-2024f-5p	1	3	7	10	23	97
nve-miR-2024g-3p	311	1025	3564	5022	4030	20047
nve-miR-2024g-3p	311	1025	3564	5022	4030	20047
nve-miR-2024g-3p	311	1025	3564	5022	4030	20047
nve-miR-2024g-5p	59	219	494	138	201	491
nve-miR-2024g-5p	59	219	494	138	201	491
nve-miR-2024g-5p	59	219	494	138	201	491
nve-miR-2025-3p	393	1426	5344	528	769	3686
nve-miR-2025-5p	4	6	9	34	30	126
nve-miR-2026-3p	1	3	0	25	24	138
nve-miR-2026-5p	335	1309	2854	488	590	1908
nve-miR-2027-3p	173	386	1404	1273	952	4167
nve-miR-2027-5p	117	402	981	169	246	766
nve-miR-2028-3p	0	2	5	8	14	44
nve-miR-2028-5p	13	36	105	292	217	2627
nve-miR-2029-3p	25	90	201	124	131	567
nve-miR-2029-5p	701	3842	8998	789	1668	6277
nve-miR-2030-3p	4	6	48	8	18	109
nve-miR-2030-5p	1512	9311	13199	1360	4029	9098
nve-miR-2031-3p	2	16	35	3	12	45
nve-miR-2031-5p	0	1	7	2	2	21
nve-miR-2032a-3p	0	0	0	1	2	1
nve-miR-2032a-5p	0	3	6	1	1	11
nve-miR-2032b-3p	0	0	0	1	2	1
nve-miR-2032b-3p	0	0	0	1	2	1
nve-miR-2032b-5p	5	21	38	24	25	110
nve-miR-2032b-5p	5	21	38	24	25	110
nve-miR-2033-3p	0	0	0	1	1	3
nve-miR-2033-5p	0	1	0	22	20	84
nve-miR-2034-3p	1	1	2	12	12	76
nve-miR-2034-5p	0	0	1	1	2	6
nve-miR-2035-5p	4	6	11	32	36	235
nve-miR-2035-5p	3	4	13	28	12	132
nve-miR-2035-5p	4	6	11	32	36	235
nve-miR-2035-5p	3	4	13	28	12	132
nve-miR-2036-3p	69	250	706	113	116	509
nve-miR-2036-5p	0	0	1	1	4	28
nve-miR-2037-3p	15	32	69	13	13	53
nve-miR-2037-5p	0	0	0	0	0	5
nve-miR-2038-3p	4	12	52	8	11	55
nve-miR-2038-5p	0	0	0	0	1	2
nve-miR-2039-3p	0	0	0	1	0	7
nve-miR-2039-5p	0	0	3	0	0	0
nve-miR-2040a-3p	8	29	47	8	11	37
nve-miR-2040a-3p	8	29	47	8	11	37
nve-miR-2040a-5p	1	0	0	0	1	1
nve-miR-2040a-5p	1	0	0	0	1	1
nve-miR-2040b-3p	26	134	349	34	61	205
nve-miR-2041a-3p	0	0	0	0	0	0
nve-miR-2041a-5p	0	0	0	0	0	0
nve-miR-2041b-3p	39	94	310	181	136	678
nve-miR-2041b-3p	39	94	310	181	136	678
nve-miR-2041b-3p	39	96	311	181	137	679
nve-miR-2041b-3p	39	92	310	179	136	676
nve-miR-2041b-5p	6	11	45	12	9	94
nve-miR-2042-3p	0	0	0	3	0	2
nve-miR-2042-5p	0	3	17	4	3	10
nve-miR-2043a-3p	65	214	392	337	265	1478
nve-miR-2043a-5p	69	226	796	165	125	588
nve-miR-2043b-3p	24	86	138	78	54	288
nve-miR-2043b-5p	69	226	796	165	125	588
nve-miR-2044-3p	0	0	1	1	0	0
nve-miR-2044-5p	0	0	1	0	0	6
nve-miR-2045-3p	0	0	0	1	1	1
nve-miR-2045-5p	5	11	43	5	15	26
nve-miR-2046-3p	0	0	1	0	0	6
nve-miR-2046-5p	1	5	13	2	6	25
nve-miR-2047-3p	4	6	23	7	7	29
nve-miR-2047-5p	14	25	36	27	26	123
nve-miR-2048-5p	0	0	1	0	0	0
nve-miR-2049-3p	0	0	0	0	0	0
nve-miR-2049-5p	0	0	0	0	0	0
nve-miR-2050-3p	0	2	13	4	3	6
nve-miR-2050-5p	0	0	0	0	0	0
nve-miR-2051-3p	0	1	6	1	0	5
nve-miR-2051-5p	0	0	0	0	0	0
nve-miR-9412-5p	179	514	1199	157	210	566
nve-miR-9412-5p	179	505	1188	156	208	556
nve-miR-9412-5p	179	505	1188	156	208	556
nve-miR-9412-5p	179	505	1188	156	208	556
nve-miR-9412-5p	179	505	1188	156	208	556
nve-miR-9412-5p	179	505	1188	156	208	556
nve-miR-9412-5p	192	570	1320	169	235	643
nve-miR-9413-3p	0	1	2	0	0	0
nve-miR-9413-3p	0	1	2	0	0	0
nve-miR-9413-5p	0	0	0	0	0	0
nve-miR-9413-5p	0	0	0	0	0	0
nve-miR-9414-3p	3	13	28	45	29	115
nve-miR-9414-5p	108	293	1094	449	418	2481
nve-miR-9415-5p	1	1	4	305	226	847
nve-miR-9415-5p	1	1	4	306	222	841
nve-miR-9416-3p	0	0	0	0	0	1
nve-miR-9416-3p	0	0	0	0	0	1
nve-miR-9416-5p	0	0	0	0	0	0
nve-miR-9417-3p	30	123	280	40	70	167
nve-miR-9418-5p	21	52	186	26	31	90
nve-miR-9418-5p	21	51	186	26	31	90
nve-miR-9419-3p	0	0	0	0	0	1
nve-miR-9419-5p	0	0	0	0	0	0
nve-miR-9420-3p	19	57	102	14	22	61
nve-miR-9421-3p	0	0	2	1	0	2
nve-miR-9421-5p	0	0	0	0	0	0
nve-miR-9422-3p	1	0	8	0	0	0
nve-miR-9423-5p	10	56	122	22	16	64
nve-miR-9424a-3p	0	0	2	0	0	1
nve-miR-9424a-5p	0	0	0	0	0	0
nve-miR-9424b-3p	0	3	1	0	1	1
nve-miR-9424b-5p	0	0	0	0	0	0
nve-miR-9425-3p	0	0	0	0	0	0
nve-miR-9425-5p	6	31	91	5	20	65
nve-miR-9426-5p	11	26	68	14	16	34
nve-miR-9427-3p	0	1	1	0	0	1
nve-miR-9427-5p	0	0	0	0	0	0
nve-miR-9428-5p	3	14	12	14	8	61
nve-miR-9428-5p	3	14	12	14	8	61
nve-miR-9428-5p	3	14	12	14	8	61
nve-miR-9429-3p	0	0	1	0	0	1
nve-miR-9429-5p	0	0	0	0	0	1
nve-miR-9430-5p	12	44	110	7	22	42
nve-miR-9431-3p	0	0	1	1	3	18
nve-miR-9432-5p	3	9	16	2	5	11
nve-miR-9433-3p	0	0	0	0	1	3
nve-miR-9433-5p	1	1	4	3	3	8
nve-miR-9434-5p	10	18	59	14	7	22
nve-miR-9435-3p	0	0	3	0	0	0
nve-miR-9435-5p	0	0	0	0	0	0
nve-miR-9436-3p	0	0	2	0	0	1
nve-miR-9436-3p	0	0	2	0	0	1
nve-miR-9437-5p	3	4	14	4	6	7
nve-miR-9437-5p	3	4	14	4	6	7
nve-miR-9437-5p	3	4	14	4	6	7
nve-miR-9438-5p	1	5	4	1	3	3
nve-miR-9439-3p	4	9	16	2	3	6
nve-miR-9439-5p	15	44	118	19	26	56
nve-miR-9440-5p	1	6	30	4	0	11
nve-miR-9440-5p	1	6	30	3	0	11
nve-miR-9440-5p	1	6	30	4	0	11
nve-miR-9440-5p	1	6	30	3	0	10
nve-miR-9441-5p	1	6	8	0	0	6
nve-miR-9441-5p	1	6	8	0	0	6
nve-miR-9442-3p	0	0	0	0	0	0
nve-miR-9442-5p	0	0	1	0	0	0
nve-miR-9443-5p	23	18	36	12	10	28
nve-miR-9444-5p	7	10	50	5	10	29
nve-miR-9445-5p	0	0	0	0	0	0
nve-miR-9445-5p	0	0	0	0	0	0
nve-miR-9446-3p	0	2	0	0	0	0
nve-miR-9446-5p	0	0	0	0	0	0
nve-miR-9447-3p	3	11	50	2	2	33
nve-miR-9447-3p	3	11	50	2	2	33
nve-miR-9448-3p	0	0	0	1	1	4
nve-miR-9448-5p	2	2	7	2	9	17
nve-miR-9449-5p	0	0	0	0	0	0
nve-miR-9449-5p	0	0	0	0	0	0
nve-miR-9450-5p	12	35	100	9	18	62
nve-miR-9451-5p	0	5	19	1	4	4
nve-miR-9452-3p	0	0	8	0	0	7
nve-miR-9452-5p	2	3	18	4	5	12
nve-miR-9453-3p	0	0	0	0	0	1
nve-miR-9453-5p	0	2	0	0	0	1
nve-miR-9454-5p	5	10	35	7	6	14
nve-miR-9455-3p	0	0	0	0	0	0
nve-miR-9455-5p	0	0	0	0	0	0
nve-miR-9456-5p	0	1	0	8	4	30
nve-miR-9456-5p	0	1	0	8	4	30
nve-miR-9457-5p	0	4	10	11	5	35
nve-miR-9457-5p	0	4	10	11	5	35
nve-miR-9458-5p	6	22	33	11	15	29
nve-miR-9459-3p	5	11	23	3	3	12
nve-miR-9460-3p	0	0	0	0	0	0
nve-miR-9460-3p	0	0	0	0	0	0
nve-miR-9460-3p	0	0	0	0	0	0
nve-miR-9460-3p	0	0	0	0	0	0
nve-miR-9460-3p	0	0	0	0	0	0
nve-miR-9461-3p	50	217	478	71	128	218
nve-miR-9461-3p	50	217	478	71	128	218
nve-miR-9462-3p	11	20	65	15	13	61
nve-miR-9463-3p	0	0	0	1	0	3
nve-miR-9464-3p	27	74	221	49	37	104
nve-miR-9465-3p	3	0	4	1	1	2
nve-miR-9465-3p	3	0	4	1	1	2
nve-miR-9466-3p	3	30	69	8	13	38
nve-miR-9467-3p	0	4	10	0	4	14
nve-miR-9468-3p	1	5	5	1	2	1

## Sheet: Primary polyp
#miRNA	PP1+ read_count	PP2+ read_count	PP3+ read_count	PP1- read_count	PP2- read_count	PP3- read_count
cel-lin-4-5p	29	15	18	3240	3061	3568
hsa-miR-659-5p	25	20	25	2976	3159	3321
mmu-miR-125a-5p	1289	775	695	597	406	365
mmu-miR-148a-3p	7113	4726	6014	2136	2679	2820
nve-mir-1003p	2	0	0	7	5	6
nve-mir-100-5p	904	620	782	285	410	485
nve-miR-2022-3p	3327	2409	2293	1329	1214	1271
nve-miR-2022-5p	2	2	0	16	14	24
nve-miR-2023-3p	33371	20586	28564	8367	13093	15085
nve-miR-2023-5p	20	10	5	156	126	87
nve-miR-2024a-3p	4021	2144	2896	18911	20615	20782
nve-miR-2024a-3p	4021	2144	2896	18911	20615	20782
nve-miR-2024a-3p	4021	2144	2896	18911	20615	20782
nve-miR-2024a-5p	567	342	455	202	257	340
nve-miR-2024a-5p	567	342	455	202	257	340
nve-miR-2024a-5p	567	342	455	202	257	340
nve-miR-2024b-3p	1456	973	1221	2184	2210	2439
nve-miR-2024b-5p	567	342	455	202	257	340
nve-miR-2024c-3p	6832	4838	4853	5649	6494	5737
nve-miR-2024c-5p	1	1	2	24	30	24
nve-mir-2024d-3p	657	486	557	617	611	604
nve-mir-2024d-5p	1	1	2	24	30	24
nve-miR-2024e-3p	10653	7286	7922	9167	9712	9587
nve-miR-2024e-3p	10653	7286	7922	9167	9712	9587
nve-miR-2024e-3p	10653	7286	7922	9167	9712	9587
nve-miR-2024e-5p	0	1	1	9	19	19
nve-miR-2024e-5p	0	1	1	9	19	19
nve-miR-2024e-5p	0	1	1	9	19	19
nve-miR-2024f-3p	8443	4327	4775	7598	8766	8141
nve-miR-2024f-5p	3	2	3	10	30	32
nve-miR-2024g-3p	3693	1934	2837	7739	8699	9081
nve-miR-2024g-3p	3693	1934	2837	7739	8699	9081
nve-miR-2024g-3p	3693	1934	2837	7739	8699	9081
nve-miR-2024g-5p	567	342	455	202	257	340
nve-miR-2024g-5p	567	342	455	202	257	340
nve-miR-2024g-5p	567	342	455	202	257	340
nve-miR-2025-3p	9627	7263	7347	3578	4247	4223
nve-miR-2025-5p	41	23	22	37	47	47
nve-miR-2026-3p	10	2	4	36	51	37
nve-miR-2026-5p	6507	4150	5131	2205	2364	2633
nve-miR-2027-3p	1111	467	678	1151	1527	1492
nve-miR-2027-5p	828	514	542	387	393	423
nve-miR-2028-3p	7	7	9	21	32	24
nve-miR-2028-5p	144	88	82	1536	1161	946
nve-miR-2029-3p	106	83	104	152	167	189
nve-miR-2029-5p	8640	5184	5815	2824	3303	3085
nve-miR-2030-3p	12	10	10	17	15	14
nve-miR-2030-5p	12260	7456	10634	3718	4128	4877
nve-miR-2031-3p	10	13	17	6	5	11
nve-miR-2031-5p	3	2	1	8	5	4
nve-miR-2032a-3p	0	0	1	1	2	1
nve-miR-2032a-5p	10	11	8	7	13	7
nve-miR-2032b-3p	0	0	1	1	2	1
nve-miR-2032b-3p	0	0	1	1	2	1
nve-miR-2032b-5p	53	30	27	39	47	39
nve-miR-2032b-5p	53	30	27	39	47	39
nve-miR-2033-3p	0	0	0	3	0	2
nve-miR-2033-5p	1	1	0	22	28	24
nve-miR-2034-3p	9	8	7	28	40	23
nve-miR-2034-5p	2	0	1	0	1	3
nve-miR-2035-5p	9	3	7	37	45	31
nve-miR-2035-5p	3	3	9	24	24	24
nve-miR-2035-5p	9	3	7	37	45	31
nve-miR-2035-5p	3	3	9	24	24	24
nve-miR-2036-3p	353	226	226	110	138	149
nve-miR-2036-5p	0	2	0	2	4	6
nve-miR-2037-3p	72	52	50	22	26	34
nve-miR-2037-5p	0	0	0	1	2	2
nve-miR-2038-3p	58	43	40	29	29	34
nve-miR-2038-5p	0	0	0	1	2	0
nve-miR-2039-3p	0	0	1	6	4	1
nve-miR-2039-5p	4	3	4	1	10	4
nve-miR-2040a-3p	60	37	48	37	22	27
nve-miR-2040a-3p	60	37	48	37	22	27
nve-miR-2040a-5p	0	2	0	2	2	1
nve-miR-2040a-5p	0	2	0	2	2	1
nve-miR-2040b-3p	215	142	138	82	77	69
nve-miR-2041a-3p	0	0	0	1	1	2
nve-miR-2041a-5p	0	0	1	0	1	0
nve-miR-2041b-3p	138	90	118	133	147	148
nve-miR-2041b-3p	138	90	118	133	147	148
nve-miR-2041b-3p	139	92	120	133	150	149
nve-miR-2041b-3p	140	90	118	132	147	148
nve-miR-2041b-5p	34	23	18	16	17	22
nve-miR-2042-3p	2	0	3	4	6	7
nve-miR-2042-5p	54	47	48	20	26	24
nve-miR-2043a-3p	336	133	220	457	379	389
nve-miR-2043a-5p	575	278	362	209	203	229
nve-miR-2043b-3p	325	181	224	212	193	190
nve-miR-2043b-5p	575	278	362	209	203	229
nve-miR-2044-3p	2	0	0	0	1	1
nve-miR-2044-5p	1	0	1	2	2	4
nve-miR-2045-3p	1	0	0	0	0	0
nve-miR-2045-5p	46	24	30	15	18	20
nve-miR-2046-3p	0	0	1	4	4	5
nve-miR-2046-5p	4	8	3	16	12	7
nve-miR-2047-3p	8	5	5	8	9	13
nve-miR-2047-5p	43	28	38	54	42	43
nve-miR-2048-5p	0	0	0	0	0	0
nve-miR-2049-3p	0	0	0	0	0	0
nve-miR-2049-5p	0	0	0	0	0	0
nve-miR-2050-3p	49	38	40	20	24	19
nve-miR-2050-5p	0	0	0	0	0	1
nve-miR-2051-3p	5	2	0	6	4	5
nve-miR-2051-5p	1	0	0	0	1	1
nve-miR-9412-5p	578	380	529	197	262	280
nve-miR-9412-5p	572	378	523	193	262	274
nve-miR-9412-5p	572	378	523	193	262	274
nve-miR-9412-5p	572	378	523	193	262	274
nve-miR-9412-5p	572	378	523	193	262	274
nve-miR-9412-5p	572	378	523	193	262	274
nve-miR-9412-5p	623	418	583	239	284	309
nve-miR-9413-3p	0	0	0	0	0	0
nve-miR-9413-3p	0	0	0	0	0	0
nve-miR-9413-5p	0	0	0	0	0	0
nve-miR-9413-5p	0	0	0	0	0	0
nve-miR-9414-3p	20	9	21	39	24	39
nve-miR-9414-5p	546	354	330	651	613	566
nve-miR-9415-5p	3	3	2	221	219	239
nve-miR-9415-5p	2	3	1	218	220	240
nve-miR-9416-3p	0	0	0	0	0	0
nve-miR-9416-3p	0	0	0	0	0	0
nve-miR-9416-5p	0	0	0	0	0	0
nve-miR-9417-3p	451	259	373	138	174	224
nve-miR-9418-5p	108	67	78	46	50	46
nve-miR-9418-5p	109	67	78	46	50	46
nve-miR-9419-3p	0	0	0	0	0	0
nve-miR-9419-5p	0	0	0	0	0	0
nve-miR-9420-3p	115	59	79	35	53	40
nve-miR-9421-3p	1	0	0	1	0	0
nve-miR-9421-5p	0	0	0	0	0	0
nve-miR-9422-3p	3	0	1	1	0	3
nve-miR-9423-5p	52	34	38	15	12	13
nve-miR-9424a-3p	0	0	0	0	0	1
nve-miR-9424a-5p	0	0	0	0	0	0
nve-miR-9424b-3p	8	4	9	3	2	7
nve-miR-9424b-5p	0	0	0	1	0	0
nve-miR-9425-3p	0	0	2	2	1	1
nve-miR-9425-5p	179	111	157	52	87	64
nve-miR-9426-5p	23	20	19	6	11	27
nve-miR-9427-3p	0	1	1	0	0	0
nve-miR-9427-5p	0	0	0	0	0	0
nve-miR-9428-5p	22	15	19	10	20	19
nve-miR-9428-5p	22	15	19	10	20	19
nve-miR-9428-5p	22	15	19	10	20	19
nve-miR-9429-3p	3	0	2	0	3	4
nve-miR-9429-5p	0	0	0	0	0	0
nve-miR-9430-5p	72	75	59	27	26	45
nve-miR-9431-3p	3	1	0	7	6	7
nve-miR-9432-5p	5	3	0	1	1	5
nve-miR-9433-3p	2	0	0	1	1	1
nve-miR-9433-5p	2	1	6	8	8	7
nve-miR-9434-5p	9	9	2	4	1	3
nve-miR-9435-3p	0	0	0	0	0	0
nve-miR-9435-5p	0	0	0	0	0	0
nve-miR-9436-3p	0	1	0	1	3	0
nve-miR-9436-3p	0	1	0	1	3	0
nve-miR-9437-5p	2	2	4	3	1	1
nve-miR-9437-5p	2	2	4	3	1	1
nve-miR-9437-5p	2	2	4	3	1	1
nve-miR-9438-5p	0	0	0	0	0	0
nve-miR-9439-3p	7	10	11	4	9	9
nve-miR-9439-5p	42	25	27	15	11	9
nve-miR-9440-5p	5	1	4	5	2	0
nve-miR-9440-5p	5	1	4	5	2	0
nve-miR-9440-5p	5	1	4	5	2	0
nve-miR-9440-5p	5	1	4	5	2	0
nve-miR-9441-5p	7	6	12	7	10	10
nve-miR-9441-5p	7	6	12	7	10	10
nve-miR-9442-3p	0	0	0	0	0	0
nve-miR-9442-5p	0	0	0	0	0	0
nve-miR-9443-5p	37	14	30	8	15	8
nve-miR-9444-5p	35	29	24	13	14	13
nve-miR-9445-5p	0	0	0	0	0	0
nve-miR-9445-5p	0	0	0	0	0	0
nve-miR-9446-3p	0	0	0	0	2	0
nve-miR-9446-5p	0	0	0	0	0	0
nve-miR-9447-3p	7	5	9	2	1	2
nve-miR-9447-3p	7	5	9	2	1	2
nve-miR-9448-3p	3	0	1	0	1	0
nve-miR-9448-5p	7	4	6	7	3	6
nve-miR-9449-5p	0	0	0	1	0	1
nve-miR-9449-5p	0	0	0	1	0	1
nve-miR-9450-5p	36	28	38	11	13	11
nve-miR-9451-5p	1	3	2	1	1	1
nve-miR-9452-3p	8	10	13	1	1	2
nve-miR-9452-5p	29	17	9	10	13	8
nve-miR-9453-3p	0	0	0	1	1	4
nve-miR-9453-5p	0	0	0	0	0	0
nve-miR-9454-5p	10	7	11	8	2	8
nve-miR-9455-3p	0	0	0	0	0	0
nve-miR-9455-5p	0	0	0	0	0	0
nve-miR-9456-5p	1	1	0	11	15	9
nve-miR-9456-5p	1	1	0	11	15	9
nve-miR-9457-5p	3	3	6	11	12	9
nve-miR-9457-5p	3	3	6	11	12	9
nve-miR-9458-5p	36	22	28	12	13	14
nve-miR-9459-3p	19	19	17	4	11	8
nve-miR-9460-3p	0	0	0	0	0	0
nve-miR-9460-3p	0	0	0	1	0	0
nve-miR-9460-3p	0	0	0	1	0	0
nve-miR-9460-3p	0	0	0	1	0	0
nve-miR-9460-3p	0	0	0	1	0	0
nve-miR-9461-3p	209	142	211	59	93	90
nve-miR-9461-3p	209	142	211	59	93	90
nve-miR-9462-3p	39	18	26	10	7	12
nve-miR-9463-3p	0	0	0	5	0	1
nve-miR-9464-3p	109	52	60	34	46	40
nve-miR-9465-3p	4	1	1	3	2	1
nve-miR-9465-3p	4	1	1	3	2	1
nve-miR-9466-3p	20	18	37	11	14	6
nve-miR-9467-3p	3	4	9	2	2	4
nve-miR-9468-3p	4	1	2	0	4	0

## Sheet: Adult Male
#miRNA	AM1+ read_count	AM2+ read_count	AM3+ read_count	AM1- read_count	AM2- read_count	AM3- read_count
cel-lin-4-5p	18	17	16	5645	6229	5422
hsa-miR-659-5p	22	19	24	4373	5498	5109
mmu-miR-125a-5p	803	852	708	441	407	480
mmu-miR-148a-3p	7507	7741	7693	3460	3967	4208
nve-mir-1003p	5	1	5	914	867	984
nve-mir-100-5p	69550	68585	76647	39464	41516	42828
nve-miR-2022-3p	713	617	841	346	315	432
nve-miR-2022-5p	0	0	1	5	10	7
nve-miR-2023-3p	30661	29396	30654	19535	22514	21725
nve-miR-2023-5p	9	2	2	189	161	141
nve-miR-2024a-3p	1623	1531	675	29149	28820	23428
nve-miR-2024a-3p	1623	1531	675	29149	28820	23428
nve-miR-2024a-3p	1623	1531	675	29149	28820	23428
nve-miR-2024a-5p	85	52	26	67	90	78
nve-miR-2024a-5p	85	52	26	67	90	78
nve-miR-2024a-5p	85	52	26	67	90	78
nve-miR-2024b-3p	662	548	485	2645	2534	2485
nve-miR-2024b-5p	85	52	26	67	90	78
nve-miR-2024c-3p	1073	806	771	4094	3925	3842
nve-miR-2024c-5p	0	1	0	13	15	8
nve-mir-2024d-3p	627	463	323	1962	1864	1382
nve-mir-2024d-5p	0	1	0	13	15	8
nve-miR-2024e-3p	3403	2410	2231	10186	9566	7946
nve-miR-2024e-3p	3403	2410	2231	10186	9566	7946
nve-miR-2024e-3p	3403	2410	2231	10186	9566	7946
nve-miR-2024e-5p	0	0	0	9	4	8
nve-miR-2024e-5p	0	0	0	9	4	8
nve-miR-2024e-5p	0	0	0	9	4	8
nve-miR-2024f-3p	2176	2368	1514	12822	12845	12253
nve-miR-2024f-5p	2	2	0	7	12	10
nve-miR-2024g-3p	1535	1340	627	9291	9583	8663
nve-miR-2024g-3p	1535	1340	627	9291	9583	8663
nve-miR-2024g-3p	1535	1340	627	9291	9583	8663
nve-miR-2024g-5p	85	52	26	67	90	78
nve-miR-2024g-5p	85	52	26	67	90	78
nve-miR-2024g-5p	85	52	26	67	90	78
nve-miR-2025-3p	2950	2814	2575	1692	1706	1776
nve-miR-2025-5p	0	4	3	19	16	12
nve-miR-2026-3p	3	2	2	72	69	58
nve-miR-2026-5p	13074	10589	9926	8277	7654	7628
nve-miR-2027-3p	1100	1079	662	5782	5290	5535
nve-miR-2027-5p	866	719	500	1047	994	862
nve-miR-2028-3p	9	6	5	39	51	59
nve-miR-2028-5p	65	29	22	1783	1960	1586
nve-miR-2029-3p	62	53	52	428	424	354
nve-miR-2029-5p	7929	5893	6743	4291	4421	4083
nve-miR-2030-3p	3	3	2	10	2	9
nve-miR-2030-5p	4927	3686	4387	2212	2191	2270
nve-miR-2031-3p	19	9	15	24	35	28
nve-miR-2031-5p	3	3	1	8	18	10
nve-miR-2032a-3p	15	22	0	80	90	50
nve-miR-2032a-5p	966	790	11	884	889	434
nve-miR-2032b-3p	15	22	0	80	90	50
nve-miR-2032b-3p	15	22	0	80	90	50
nve-miR-2032b-5p	2348	2021	4	2492	2377	1083
nve-miR-2032b-5p	2348	2021	4	2492	2377	1083
nve-miR-2033-3p	0	0	0	1	6	1
nve-miR-2033-5p	1	0	0	19	20	6
nve-miR-2034-3p	8	3	2	101	115	109
nve-miR-2034-5p	2	0	2	6	8	3
nve-miR-2035-5p	6	1	8	112	113	116
nve-miR-2035-5p	4	7	21	142	147	188
nve-miR-2035-5p	6	1	8	112	113	116
nve-miR-2035-5p	4	7	21	142	147	188
nve-miR-2036-3p	1264	1242	1396	775	652	826
nve-miR-2036-5p	2	2	1	17	13	12
nve-miR-2037-3p	536	435	361	271	233	251
nve-miR-2037-5p	0	0	0	0	2	2
nve-miR-2038-3p	241	162	231	348	357	276
nve-miR-2038-5p	2	0	1	23	17	19
nve-miR-2039-3p	0	0	0	20	20	13
nve-miR-2039-5p	5	0	1	10	12	9
nve-miR-2040a-3p	32	66	44	61	53	68
nve-miR-2040a-3p	32	66	44	61	53	68
nve-miR-2040a-5p	0	0	1	47	53	41
nve-miR-2040a-5p	0	0	1	47	53	41
nve-miR-2040b-3p	599	711	78	311	349	224
nve-miR-2041a-3p	1	1	1	22	21	26
nve-miR-2041a-5p	0	1	0	2	2	1
nve-miR-2041b-3p	63	51	13	117	135	80
nve-miR-2041b-3p	63	51	13	117	135	80
nve-miR-2041b-3p	63	51	13	118	136	80
nve-miR-2041b-3p	63	49	13	117	134	80
nve-miR-2041b-5p	15	4	0	13	8	6
nve-miR-2042-3p	28	19	3	75	100	80
nve-miR-2042-5p	848	588	43	466	412	230
nve-miR-2043a-3p	407	400	17	462	461	252
nve-miR-2043a-5p	929	848	63	510	479	319
nve-miR-2043b-3p	113	130	16	162	174	112
nve-miR-2043b-5p	929	848	63	510	479	319
nve-miR-2044-3p	0	0	0	0	0	0
nve-miR-2044-5p	0	0	0	0	0	0
nve-miR-2045-3p	0	0	0	2	0	2
nve-miR-2045-5p	8	1	6	12	23	13
nve-miR-2046-3p	0	0	0	1	2	5
nve-miR-2046-5p	6	2	0	9	9	5
nve-miR-2047-3p	1	4	0	0	2	3
nve-miR-2047-5p	116	67	0	179	181	86
nve-miR-2048-5p	0	0	0	0	1	1
nve-miR-2049-3p	1	0	0	4	1	5
nve-miR-2049-5p	1	3	0	19	22	15
nve-miR-2050-3p	19	16	11	11	16	16
nve-miR-2050-5p	1	0	0	0	0	1
nve-miR-2051-3p	641	622	1	381	380	231
nve-miR-2051-5p	67	73	1	48	47	23
nve-miR-9412-5p	307	267	673	166	177	303
nve-miR-9412-5p	304	266	669	164	178	298
nve-miR-9412-5p	304	266	669	164	178	298
nve-miR-9412-5p	304	266	669	164	178	298
nve-miR-9412-5p	304	266	669	164	178	298
nve-miR-9412-5p	304	266	669	164	178	298
nve-miR-9412-5p	383	332	766	203	218	343
nve-miR-9413-3p	994	903	2	422	426	243
nve-miR-9413-3p	994	903	2	422	426	243
nve-miR-9413-5p	3	6	0	8	5	6
nve-miR-9413-5p	6	10	0	11	7	6
nve-miR-9414-3p	0	0	1	2	4	7
nve-miR-9414-5p	10	6	13	68	47	58
nve-miR-9415-5p	0	0	0	82	79	76
nve-miR-9415-5p	0	0	0	69	68	76
nve-miR-9416-3p	189	166	1	122	116	70
nve-miR-9416-3p	189	166	1	122	116	70
nve-miR-9416-5p	0	1	0	3	1	0
nve-miR-9417-3p	266	284	318	138	143	163
nve-miR-9418-5p	95	102	53	36	33	43
nve-miR-9418-5p	97	102	53	39	33	43
nve-miR-9419-3p	409	339	3	207	189	133
nve-miR-9419-5p	6	3	0	14	13	7
nve-miR-9420-3p	55	44	100	27	24	30
nve-miR-9421-3p	468	367	1	268	282	137
nve-miR-9421-5p	0	1	0	2	1	5
nve-miR-9422-3p	808	840	3	442	444	296
nve-miR-9423-5p	7	12	10	3	5	9
nve-miR-9424a-3p	389	353	2	260	242	147
nve-miR-9424a-5p	0	0	0	7	9	0
nve-miR-9424b-3p	553	512	5	360	355	174
nve-miR-9424b-5p	1	1	0	6	9	3
nve-miR-9425-3p	0	2	3	2	6	3
nve-miR-9425-5p	896	699	857	546	543	521
nve-miR-9426-5p	2	1	3	0	0	0
nve-miR-9427-3p	39	35	1	17	28	19
nve-miR-9427-5p	1	0	0	0	0	1
nve-miR-9428-5p	11	16	3	106	106	78
nve-miR-9428-5p	11	16	3	106	106	78
nve-miR-9428-5p	11	16	3	106	106	78
nve-miR-9429-3p	517	503	3	538	532	296
nve-miR-9429-5p	1	2	0	59	58	25
nve-miR-9430-5p	26	28	15	14	14	9
nve-miR-9431-3p	1	2	0	76	69	79
nve-miR-9432-5p	0	0	5	0	0	0
nve-miR-9433-3p	2	0	0	8	5	9
nve-miR-9433-5p	4	2	2	47	24	35
nve-miR-9434-5p	2	2	2	0	3	2
nve-miR-9435-3p	114	127	1	88	88	30
nve-miR-9435-5p	17	29	0	18	14	8
nve-miR-9436-3p	6	2	5	6	7	8
nve-miR-9436-3p	6	2	5	6	7	8
nve-miR-9437-5p	4	4	1	4	1	1
nve-miR-9437-5p	4	4	1	4	1	1
nve-miR-9437-5p	4	4	1	4	1	1
nve-miR-9438-5p	0	0	0	0	0	0
nve-miR-9439-3p	9	9	6	7	6	7
nve-miR-9439-5p	6	12	7	4	6	7
nve-miR-9440-5p	5	1	4	4	3	4
nve-miR-9440-5p	5	1	4	4	3	4
nve-miR-9440-5p	5	1	4	4	3	4
nve-miR-9440-5p	5	1	4	4	3	4
nve-miR-9441-5p	1	0	0	1	0	0
nve-miR-9441-5p	1	0	0	1	0	0
nve-miR-9442-3p	4	0	0	8	4	0
nve-miR-9442-5p	248	205	0	194	209	99
nve-miR-9443-5p	15	13	2	5	7	7
nve-miR-9444-5p	32	35	9	21	19	9
nve-miR-9445-5p	1	0	0	10	19	6
nve-miR-9445-5p	2	0	0	19	20	8
nve-miR-9446-3p	39	28	0	32	24	12
nve-miR-9446-5p	2	1	0	4	5	1
nve-miR-9447-3p	0	0	3	8	7	19
nve-miR-9447-3p	0	0	3	8	7	19
nve-miR-9448-3p	0	0	0	10	6	3
nve-miR-9448-5p	0	1	2	8	11	15
nve-miR-9449-5p	0	0	0	1	1	1
nve-miR-9449-5p	0	0	0	1	1	1
nve-miR-9450-5p	2	1	13	0	1	1
nve-miR-9451-5p	0	0	0	1	1	1
nve-miR-9452-3p	2	1	0	0	0	0
nve-miR-9452-5p	5	5	0	3	2	0
nve-miR-9453-3p	1	0	0	16	16	13
nve-miR-9453-5p	1	1	0	2	1	3
nve-miR-9454-5p	1	4	5	2	0	3
nve-miR-9455-3p	38	38	1	17	27	11
nve-miR-9455-5p	0	0	0	0	1	1
nve-miR-9456-5p	2	1	0	12	6	12
nve-miR-9456-5p	2	1	0	12	6	12
nve-miR-9457-5p	35	24	0	30	26	20
nve-miR-9457-5p	35	24	0	30	26	20
nve-miR-9458-5p	73	57	0	40	41	19
nve-miR-9459-3p	9	6	64	3	6	20
nve-miR-9460-3p	0	1	0	0	0	0
nve-miR-9460-3p	0	2	0	0	0	0
nve-miR-9460-3p	0	2	0	0	0	0
nve-miR-9460-3p	0	2	0	0	0	0
nve-miR-9460-3p	0	2	0	0	0	0
nve-miR-9461-3p	79	90	150	46	44	53
nve-miR-9461-3p	79	90	150	46	44	53
nve-miR-9462-3p	39	44	16	33	26	14
nve-miR-9463-3p	0	1	0	3	15	8
nve-miR-9464-3p	95	127	134	47	40	56
nve-miR-9465-3p	2	2	0	2	1	0
nve-miR-9465-3p	2	2	0	2	1	0
nve-miR-9466-3p	9	11	7	7	1	2
nve-miR-9467-3p	5	8	2	6	1	6
nve-miR-9468-3p	0	3	10	1	0	3

## Sheet: Adult Female
#miRNA	AF1+ read_count	AF2+ read_count	AF3+ read_count	AF1- read_count	AF2- read_count	AF3- read_count
cel-lin-4-5p	20	7	21	2246	2282	5709
hsa-miR-659-5p	20	3	25	2266	2124	5496
mmu-miR-125a-5p	673	35	1476	169	133	561
mmu-miR-148a-3p	7072	406	10818	1815	1551	5060
nve-mir-1003p	7	1	2	467	368	1000
nve-mir-100-5p	63519	3623	89185	20053	16133	44777
nve-miR-2022-3p	705	31	796	217	144	575
nve-miR-2022-5p	1	0	2	6	5	6
nve-miR-2023-3p	30029	1115	40828	10996	8321	25656
nve-miR-2023-5p	10	1	9	63	52	165
nve-miR-2024a-3p	630	43	1684	7852	6582	25331
nve-miR-2024a-3p	630	43	1684	7852	6582	25331
nve-miR-2024a-3p	630	43	1684	7852	6582	25331
nve-miR-2024a-5p	41	3	75	43	34	96
nve-miR-2024a-5p	41	3	75	43	34	96
nve-miR-2024a-5p	41	3	75	43	34	96
nve-miR-2024b-3p	417	18	670	1132	953	2683
nve-miR-2024b-5p	41	3	75	43	34	96
nve-miR-2024c-3p	823	42	1266	1866	1364	4345
nve-miR-2024c-5p	0	0	1	7	2	10
nve-mir-2024d-3p	239	12	757	366	304	1708
nve-mir-2024d-5p	0	0	1	7	2	10
nve-miR-2024e-3p	1894	107	3753	2988	2418	9538
nve-miR-2024e-3p	1894	107	3753	2988	2418	9538
nve-miR-2024e-3p	1894	107	3753	2988	2418	9538
nve-miR-2024e-5p	0	0	0	4	1	8
nve-miR-2024e-5p	0	0	0	4	1	8
nve-miR-2024e-5p	0	0	0	4	1	8
nve-miR-2024f-3p	1395	68	3087	5048	3453	15002
nve-miR-2024f-5p	0	0	0	7	2	14
nve-miR-2024g-3p	656	51	1538	3449	2834	9311
nve-miR-2024g-3p	656	51	1538	3449	2834	9311
nve-miR-2024g-3p	656	51	1538	3449	2834	9311
nve-miR-2024g-5p	41	3	75	43	34	96
nve-miR-2024g-5p	41	3	75	43	34	96
nve-miR-2024g-5p	41	3	75	43	34	96
nve-miR-2025-3p	2174	109	3669	846	652	2219
nve-miR-2025-5p	2	0	9	4	9	26
nve-miR-2026-3p	2	1	6	25	30	57
nve-miR-2026-5p	7614	382	13719	2677	2716	8862
nve-miR-2027-3p	546	28	1200	2161	1923	6907
nve-miR-2027-5p	387	21	833	295	248	1057
nve-miR-2028-3p	7	1	5	36	21	56
nve-miR-2028-5p	26	0	42	617	400	1893
nve-miR-2029-3p	31	2	63	133	137	395
nve-miR-2029-5p	5939	247	8944	1759	1666	5229
nve-miR-2030-3p	3	0	5	4	3	6
nve-miR-2030-5p	3802	164	4767	985	864	2668
nve-miR-2031-3p	10	0	17	15	16	42
nve-miR-2031-5p	3	0	1	1	2	10
nve-miR-2032a-3p	0	0	15	12	12	43
nve-miR-2032a-5p	11	0	1112	49	38	470
nve-miR-2032b-3p	0	0	15	12	12	43
nve-miR-2032b-3p	0	0	15	12	12	43
nve-miR-2032b-5p	2	1	2693	10	3	1159
nve-miR-2032b-5p	2	1	2693	10	3	1159
nve-miR-2033-3p	0	0	0	0	0	2
nve-miR-2033-5p	0	0	0	9	4	18
nve-miR-2034-3p	0	1	5	46	38	116
nve-miR-2034-5p	0	0	1	2	2	7
nve-miR-2035-5p	7	0	6	52	73	112
nve-miR-2035-5p	15	1	15	120	93	159
nve-miR-2035-5p	7	0	6	52	73	112
nve-miR-2035-5p	15	1	15	120	93	159
nve-miR-2036-3p	1092	53	1357	374	363	1042
nve-miR-2036-5p	3	0	0	5	3	13
nve-miR-2037-3p	276	15	580	86	62	266
nve-miR-2037-5p	0	0	0	3	1	0
nve-miR-2038-3p	190	14	238	153	135	363
nve-miR-2038-5p	0	0	0	10	6	23
nve-miR-2039-3p	0	0	1	8	18	9
nve-miR-2039-5p	1	0	2	3	2	14
nve-miR-2040a-3p	54	5	57	28	18	83
nve-miR-2040a-3p	54	5	57	28	18	83
nve-miR-2040a-5p	1	0	0	20	21	48
nve-miR-2040a-5p	1	0	0	20	21	48
nve-miR-2040b-3p	74	2	862	20	14	245
nve-miR-2041a-3p	1	0	0	19	18	40
nve-miR-2041a-5p	0	0	0	0	0	2
nve-miR-2041b-3p	19	0	72	30	25	96
nve-miR-2041b-3p	19	0	72	30	25	96
nve-miR-2041b-3p	19	0	72	30	25	96
nve-miR-2041b-3p	19	0	72	30	24	95
nve-miR-2041b-5p	5	0	9	0	1	10
nve-miR-2042-3p	3	0	29	31	17	90
nve-miR-2042-5p	48	2	969	25	7	297
nve-miR-2043a-3p	4	0	535	46	27	252
nve-miR-2043a-5p	46	4	1106	27	19	392
nve-miR-2043b-3p	22	0	156	35	29	110
nve-miR-2043b-5p	46	4	1106	27	19	392
nve-miR-2044-3p	0	0	0	0	0	0
nve-miR-2044-5p	0	0	0	0	0	0
nve-miR-2045-3p	0	0	0	1	1	2
nve-miR-2045-5p	9	0	5	10	4	11
nve-miR-2046-3p	0	0	0	1	2	3
nve-miR-2046-5p	0	0	3	4	0	6
nve-miR-2047-3p	0	0	5	0	0	1
nve-miR-2047-5p	0	0	99	1	5	90
nve-miR-2048-5p	0	0	0	0	0	0
nve-miR-2049-3p	0	0	0	2	1	3
nve-miR-2049-5p	0	0	2	4	4	27
nve-miR-2050-3p	11	1	22	4	3	16
nve-miR-2050-5p	0	0	0	0	0	0
nve-miR-2051-3p	2	1	730	2	3	227
nve-miR-2051-5p	1	0	106	1	0	37
nve-miR-9412-5p	604	26	388	185	152	268
nve-miR-9412-5p	602	27	382	187	148	272
nve-miR-9412-5p	602	27	382	187	148	272
nve-miR-9412-5p	602	27	382	187	148	272
nve-miR-9412-5p	602	27	382	187	148	272
nve-miR-9412-5p	602	27	382	187	148	272
nve-miR-9412-5p	713	36	476	224	191	313
nve-miR-9413-3p	0	1	1083	0	0	302
nve-miR-9413-3p	0	1	1083	0	0	302
nve-miR-9413-5p	0	0	9	0	0	2
nve-miR-9413-5p	0	0	14	0	0	4
nve-miR-9414-3p	0	0	0	2	0	8
nve-miR-9414-5p	13	0	17	24	6	77
nve-miR-9415-5p	3	0	2	42	36	69
nve-miR-9415-5p	3	0	2	42	36	65
nve-miR-9416-3p	0	0	172	0	0	59
nve-miR-9416-3p	0	0	172	0	0	59
nve-miR-9416-5p	0	0	0	0	0	0
nve-miR-9417-3p	295	17	341	113	81	158
nve-miR-9418-5p	51	3	87	27	13	43
nve-miR-9418-5p	52	3	87	27	13	43
nve-miR-9419-3p	0	0	433	0	0	132
nve-miR-9419-5p	0	0	5	0	0	12
nve-miR-9420-3p	87	5	61	32	19	37
nve-miR-9421-3p	0	0	483	0	0	147
nve-miR-9421-5p	0	0	0	0	0	1
nve-miR-9422-3p	1	0	1047	0	0	292
nve-miR-9423-5p	14	1	18	2	3	7
nve-miR-9424a-3p	0	0	464	0	0	129
nve-miR-9424a-5p	0	0	0	0	0	5
nve-miR-9424b-3p	7	1	695	5	2	204
nve-miR-9424b-5p	0	0	3	0	0	2
nve-miR-9425-3p	2	0	0	0	1	2
nve-miR-9425-5p	753	38	1236	255	222	617
nve-miR-9426-5p	1	0	6	0	0	5
nve-miR-9427-3p	1	0	47	3	0	15
nve-miR-9427-5p	0	0	3	0	0	1
nve-miR-9428-5p	5	3	20	49	29	94
nve-miR-9428-5p	5	3	20	49	29	94
nve-miR-9428-5p	5	3	20	49	29	94
nve-miR-9429-3p	1	0	616	1	0	284
nve-miR-9429-5p	0	0	3	0	0	31
nve-miR-9430-5p	17	1	33	6	5	18
nve-miR-9431-3p	1	0	3	50	39	81
nve-miR-9432-5p	8	0	0	2	0	0
nve-miR-9433-3p	0	0	0	5	0	7
nve-miR-9433-5p	4	0	7	14	12	33
nve-miR-9434-5p	2	1	2	0	0	1
nve-miR-9435-3p	0	0	147	0	0	62
nve-miR-9435-5p	0	0	25	0	0	11
nve-miR-9436-3p	1	0	4	4	2	12
nve-miR-9436-3p	1	0	4	4	2	12
nve-miR-9437-5p	2	1	8	1	1	3
nve-miR-9437-5p	2	1	8	1	1	3
nve-miR-9437-5p	2	1	8	1	1	3
nve-miR-9438-5p	0	0	0	0	0	0
nve-miR-9439-3p	6	0	14	2	1	3
nve-miR-9439-5p	8	2	11	1	5	8
nve-miR-9440-5p	9	0	4	0	0	1
nve-miR-9440-5p	9	0	4	0	0	1
nve-miR-9440-5p	9	0	4	0	0	1
nve-miR-9440-5p	9	0	4	0	0	1
nve-miR-9441-5p	0	0	1	0	0	1
nve-miR-9441-5p	0	0	1	0	0	1
nve-miR-9442-3p	0	0	5	0	0	2
nve-miR-9442-5p	0	0	290	0	0	115
nve-miR-9443-5p	2	0	12	0	0	5
nve-miR-9444-5p	26	2	52	7	1	5
nve-miR-9445-5p	1	0	1	0	0	5
nve-miR-9445-5p	1	0	1	1	0	8
nve-miR-9446-3p	0	1	39	0	3	14
nve-miR-9446-5p	0	0	0	0	0	2
nve-miR-9447-3p	1	0	0	7	9	15
nve-miR-9447-3p	1	0	0	7	9	15
nve-miR-9448-3p	0	0	1	1	6	2
nve-miR-9448-5p	1	0	0	5	2	22
nve-miR-9449-5p	0	0	0	0	0	0
nve-miR-9449-5p	0	0	0	0	0	0
nve-miR-9450-5p	12	0	3	3	1	2
nve-miR-9451-5p	1	0	0	0	0	0
nve-miR-9452-3p	1	0	2	0	0	0
nve-miR-9452-5p	0	0	4	0	0	2
nve-miR-9453-3p	0	0	0	4	2	13
nve-miR-9453-5p	1	0	1	0	0	1
nve-miR-9454-5p	3	0	1	4	0	2
nve-miR-9455-3p	0	0	57	0	0	18
nve-miR-9455-5p	0	0	0	0	0	0
nve-miR-9456-5p	0	0	1	3	1	4
nve-miR-9456-5p	0	0	1	3	1	4
nve-miR-9457-5p	0	0	26	3	3	14
nve-miR-9457-5p	0	0	26	3	3	14
nve-miR-9458-5p	0	0	76	1	0	15
nve-miR-9459-3p	41	0	8	13	9	17
nve-miR-9460-3p	0	0	0	0	0	0
nve-miR-9460-3p	0	0	0	0	0	0
nve-miR-9460-3p	0	0	0	0	0	0
nve-miR-9460-3p	0	0	0	0	0	0
nve-miR-9460-3p	0	0	0	0	0	0
nve-miR-9461-3p	137	7	102	28	30	73
nve-miR-9461-3p	137	7	102	28	30	73
nve-miR-9462-3p	5	0	56	4	1	16
nve-miR-9463-3p	0	0	0	1	0	6
nve-miR-9464-3p	113	8	109	40	27	79
nve-miR-9465-3p	0	0	2	0	0	0
nve-miR-9465-3p	0	0	2	0	0	0
nve-miR-9466-3p	10	0	12	1	2	4
nve-miR-9467-3p	2	1	8	0	0	6
nve-miR-9468-3p	7	1	0	2	3	2

## Sheet: SPike-ins
3' Modification	Spike-ins	Late Planula (Log 10 FC)	Primary polyp (Log 10 FC)	Adult Female (Log 10 FC)	Adult Male (Log 10 FC)
non-Methylated	cel-lin-4	3.27098	2.70916	3.01766	3.05711
non-Methylated	hsa-miR-659	3.18593	2.56155	3.28154	2.77137
Methylated	mmu-miR-125a-Me	0.949363	0.898802	0.941592	0.913656
Methylated	mmu-miR-148a-Me	0.949507	0.902891	0.967731	0.923715
