# Supplementary material for: The methyltransferase HEN1 is required in Nematostella vectensis for microRNA and piRNA stability as well as larval metamorphosis
Source: PLoS Genet. 2018 Aug 17;14(8):e1007590. doi: 10.1371/journal.pgen.1007590 (PMC6114907; doi:10.1371/journal.pgen.1007590)
Supplement: S3 Table — (XLSX) [file pgen.1007590.s006.xlsx]

## Sheet: Description
S3 Table. Reads mapped to Nematostella miRNAs using mirDeep2, This data is relevant to figure 4, 5 and supplementary figure 2.
HEN1 Splice Morpholino (miRNA): Reads mapped to Nematostella miRNA sequences, the data relevant to HEN1 Splice Morpholino
HEN1 TB Morpholino (miRNA): Reads mapped to Nematostella miRNA sequences, the data relevant to HEN1 translation blocking Morpholino
HEN1 Splice Morpholino (piRNA): Reads mapped to Nematostella piRNA sequences, the data relevant to HEN1 Splice Morpholino scatter plot
HEN1 TB Morpholino (piRNA): Reads mapped to Nematostella piRNA sequences , the data relevant to HEN1 translation blocking Morpholino scatter plot
Periodate treatment (HEN1 MO): The miR-Guide and Selected list of piRNAs, fold change analyzed from HEN1 morphants and control MO animals after periodate treatment, the values presented as log10 fold change
List of all known piRNA candidate used for abundance analysis after HEN1 Knockdown: The data relevant to piRNA abundance analysis boxplots.

## Sheet: HEN1 Splice Morpholino (miRNA)
#miRNA	1.Control MO	2.Contro MO	1. HEN1 MOread_count	2.HEN1 MO
cel-lin-4-5p	784	1070	856	508
hsa-miR-659-5p	873	1042	698	439
mmu-miR-125a-5p	263	322	191	151
mmu-miR-148a-3p	1329	1636	360	755
nve-miR-100-3p	1	1	0	1
nve-miR-100-5p	56	61	9	3
nve-miR-2022-3p	2008	1268	227	20
nve-miR-2022-5p	25	25	2	0
nve-miR-2023-3p	44	24	10	1
nve-miR-2023-5p	1	0	0	0
nve-miR-2024a-3p	4715	6055	3018	1181
nve-miR-2024a-5p	211	206	53	30
nve-miR-2024b-3p	427	235	207	55
nve-miR-2024b-5p	211	206	53	30
nve-miR-2024c-3p	1541	1127	731	413
nve-miR-2024c-5p	52	39	39	6
nve-miR-2024d	52	39	39	6
nve-miR-2024e-3p	2698	2622	1613	1010
nve-miR-2024e-5p	30	33	31	6
nve-miR-2024f-3p	1944	1916	1516	593
nve-miR-2024f-5p	20	13	16	12
nve-miR-2024g-3p	2410	3192	1593	683
nve-miR-2024g-5p	211	206	53	30
nve-miR-2025-3p	717	313	49	8
nve-miR-2025-5p	38	24	2	0
nve-miR-2026-3p	27	24	3	0
nve-miR-2026-5p	415	404	34	11
nve-miR-2027-3p	757	750	879	342
nve-miR-2027-5p	234	225	180	119
nve-miR-2028-3p	13	9	18	3
nve-miR-2028-5p	530	484	970	612
nve-miR-2029-3p	119	93	50	31
nve-miR-2029-5p	1492	1087	242	354
nve-miR-2030-3p	19	17	4	1
nve-miR-2030-5p	2376	2469	222	154
nve-miR-2031-3p	7	8	1	2
nve-miR-2031-5p	1	1	0	0
nve-miR-2032a-3p	0	0	1	1
nve-miR-2032a-5p	0	0	1	0
nve-miR-2032b-3p	0	0	1	1
nve-miR-2032b-5p	0	6	3	0
nve-miR-2033-3p	5	7	10	5
nve-miR-2033-5p	14	10	21	14
nve-miR-2034-3p	7	14	3	0
nve-miR-2034-5p	0	1	0	0
nve-miR-2035-3p	26	32	50	37
nve-miR-2035-5p	66	75	69	43
nve-miR-2036-3p	63	89	47	44
nve-miR-2036-5p	0	5	2	1
nve-miR-2037-3p	0	1	2	1
nve-miR-2037-5p	0	0	0	0
nve-miR-2038-3p	8	8	11	4
nve-miR-2038-5p	1	6	4	6
nve-miR-2039-3p	0	0	0	0
nve-miR-2039-5p	0	0	0	0
nve-miR-2040a-3p	3	18	4	10
nve-miR-2040a-5p	0	0	0	0
nve-miR-2040b-3p	40	54	32	51
nve-miR-2040b-5p	13	7	4	4
nve-miR-2041a-3p	0	0	1	0
nve-miR-2041a-5p	0	0	0	0
nve-miR-2041b	58	86	32	14
nve-miR-2041b-3p	58	86	32	14
nve-miR-2041b-5p	4	11	6	2
nve-miR-2042-3p	0	0	0	0
nve-miR-2042-5p	0	4	0	0
nve-miR-2043a-3p	186	184	98	47
nve-miR-2043a-5p	70	177	18	9
nve-miR-2043b-3p	35	49	23	13
nve-miR-2043b-5p	70	177	18	9
nve-miR-2044-3p	0	0	0	1
nve-miR-2044-5p	1	0	0	0
nve-miR-2045-3p	1	0	0	0
nve-miR-2045-5p	21	27	3	4
nve-miR-2046-3p	1	2	1	0
nve-miR-2046-5p	2	4	0	1
nve-miR-2047-3p	5	2	0	1
nve-miR-2047-5p	14	24	4	0
nve-miR-2048-3p	0	0	0	0
nve-miR-2048-5p	0	1	0	0
nve-miR-2049-3p	0	0	0	0
nve-miR-2049-5p	0	0	0	0
nve-miR-2050-3p	2	0	0	0
nve-miR-2050-5p	0	0	0	0
nve-miR-2051-3p	0	0	1	1
nve-miR-2051-5p	0	0	0	0
nve-miR-9412	283	206	147	78
nve-miR-9413	0	0	0	0
nve-miR-9414-3p	10	19	9	2
nve-miR-9414-5p	182	242	114	40
nve-miR-9415	163	107	304	50
nve-miR-9416	0	0	0	0
nve-miR-9417	131	105	43	29
nve-miR-9418	54	32	19	10
nve-miR-9419	0	0	0	0
nve-miR-9420	22	39	6	4
nve-miR-9421	0	0	1	0
nve-miR-9422	0	0	0	0
nve-miR-9423	22	54	3	9
nve-miR-9424a	0	0	0	0
nve-miR-9424b	0	0	0	0
nve-miR-9425	9	9	0	1
nve-miR-9426	14	5	9	1
nve-miR-9427	0	0	0	1
nve-miR-9428	5	7	8	2
nve-miR-9429-3p	0	1	0	0
nve-miR-9429-5p	0	0	0	0
nve-miR-9430	5	6	6	2
nve-miR-9431	3	0	4	0
nve-miR-9432	15	2	5	1
nve-miR-9433	1	2	1	1
nve-miR-9434	24	10	16	0
nve-miR-9435	0	0	0	0
nve-miR-9436	0	0	0	0
nve-miR-9437	7	6	4	1
nve-miR-9438	0	0	3	1
nve-miR-9439	17	19	13	6
nve-miR-9440	12	8	9	4
nve-miR-9441	0	1	0	0
nve-miR-9442	0	0	0	0
nve-miR-9443	7	2	2	1
nve-miR-9444	9	11	5	1
nve-miR-9445	0	1	0	0
nve-miR-9446	0	0	0	0
nve-miR-9447	2	6	1	3
nve-miR-9448	3	8	3	6
nve-miR-9449	0	0	0	0
nve-miR-9450	15	14	8	1
nve-miR-9451	1	1	0	1
nve-miR-9452	2	9	3	3
nve-miR-9453	0	0	0	0
nve-miR-9454	15	11	4	3
nve-miR-9455	0	0	0	0
nve-miR-9456	1	4	2	3
nve-miR-9457	2	5	0	0
nve-miR-9458	22	35	7	2
nve-miR-9459	7	5	2	0
nve-miR-9460	0	0	0	0
nve-miR-9461	119	128	45	59
nve-miR-9462	4	14	1	2
nve-miR-9463	0	1	0	2
nve-miR-9464	31	41	15	8
nve-miR-9465	3	1	4	0
nve-miR-9466	5	15	3	5
nve-miR-9467	3	2	1	3
nve-miR-9468	2	2	0	0

## Sheet: HEN1 TB Morpholino (miRNA)
#miRNA	1.Control MO	2.Contro MO	1. HEN1 MO	2.HEN1 MO
cel-lin-4-5p	2644	2609	4076	4854
hsa-miR-659-5p	2505	2459	3947	4461
mmu-miR-125a-5p	634	604	1052	1081
mmu-miR-148a-3p	3905	4184	6228	7270
nve-miR-100-3p	3	4	3	5
nve-miR-100-5p	180	184	140	90
nve-miR-2022-3p	3148	3142	391	288
nve-miR-2022-5p	43	57	3	1
nve-miR-2023-3p	402	187	87	42
nve-miR-2023-5p	4	3	3	0
nve-miR-2024a-3p	13939	15843	17092	12545
nve-miR-2024a-5p	540	698	472	350
nve-miR-2024b-3p	627	270	693	231
nve-miR-2024b-5p	540	698	472	350
nve-miR-2024c-3p	2433	3267	2591	3028
nve-miR-2024c-5p	100	156	88	115
nve-miR-2024d	100	156	88	115
nve-miR-2024e-3p	6595	6804	7938	6313
nve-miR-2024e-5p	101	82	79	69
nve-miR-2024f-3p	5152	4577	6616	4377
nve-miR-2024f-5p	59	76	65	66
nve-miR-2024g-3p	7492	8427	8842	7000
nve-miR-2024g-5p	540	698	472	350
nve-miR-2025-3p	1364	773	224	92
nve-miR-2025-5p	46	43	5	3
nve-miR-2026-3p	42	53	32	51
nve-miR-2026-5p	1509	1511	789	587
nve-miR-2027-3p	1646	1463	4308	3251
nve-miR-2027-5p	432	439	1517	865
nve-miR-2028-3p	25	11	48	41
nve-miR-2028-5p	1072	821	2910	1768
nve-miR-2029-3p	233	157	239	229
nve-miR-2029-5p	2862	2879	2941	2192
nve-miR-2030-3p	40	32	17	14
nve-miR-2030-5p	6784	7112	3026	2002
nve-miR-2031-3p	21	18	10	9
nve-miR-2031-5p	1	3	4	5
nve-miR-2032a-3p	0	1	1	3
nve-miR-2032a-5p	3	4	1	0
nve-miR-2032b-3p	0	1	1	3
nve-miR-2032b-5p	28	24	18	20
nve-miR-2033-3p	16	10	33	31
nve-miR-2033-5p	42	61	67	68
nve-miR-2034-3p	22	25	20	21
nve-miR-2034-5p	1	5	3	5
nve-miR-2035-3p	87	61	189	134
nve-miR-2035-5p	115	103	192	178
nve-miR-2036-3p	251	216	811	474
nve-miR-2036-5p	8	8	29	26
nve-miR-2037-3p	6	2	8	5
nve-miR-2037-5p	2	0	0	0
nve-miR-2038-3p	21	19	27	18
nve-miR-2038-5p	8	3	11	9
nve-miR-2039-3p	2	2	1	0
nve-miR-2039-5p	0	0	0	0
nve-miR-2040a-3p	49	43	66	34
nve-miR-2040a-5p	4	3	1	1
nve-miR-2040b-3p	161	130	114	85
nve-miR-2040b-5p	21	15	20	22
nve-miR-2041a-3p	1	0	2	0
nve-miR-2041a-5p	0	0	1	0
nve-miR-2041b	217	152	171	109
nve-miR-2041b-3p	217	152	171	109
nve-miR-2041b-5p	16	13	25	9
nve-miR-2042-3p	4	3	1	2
nve-miR-2042-5p	4	3	2	1
nve-miR-2043a-3p	489	479	750	553
nve-miR-2043a-5p	255	303	404	145
nve-miR-2043b-3p	196	134	221	135
nve-miR-2043b-5p	255	303	404	145
nve-miR-2044-3p	0	0	0	0
nve-miR-2044-5p	0	0	0	0
nve-miR-2045-3p	1	0	3	1
nve-miR-2045-5p	59	50	64	31
nve-miR-2046-3p	4	5	2	3
nve-miR-2046-5p	6	10	5	2
nve-miR-2047-3p	31	17	9	7
nve-miR-2047-5p	79	60	45	37
nve-miR-2048-3p	0	0	2	0
nve-miR-2048-5p	0	0	0	0
nve-miR-2049-3p	0	0	0	0
nve-miR-2049-5p	0	0	0	0
nve-miR-2050-3p	2	3	5	1
nve-miR-2050-5p	0	0	0	0
nve-miR-2051-3p	0	0	1	0
nve-miR-2051-5p	0	0	1	1
nve-miR-9412	510	573	674	482
nve-miR-9413	0	0	0	0
nve-miR-9414-3p	23	40	24	14
nve-miR-9414-5p	507	586	518	462
nve-miR-9415	447	399	684	415
nve-miR-9416	0	0	1	0
nve-miR-9417	255	213	265	168
nve-miR-9418	81	104	125	87
nve-miR-9419	0	0	0	0
nve-miR-9420	119	91	142	85
nve-miR-9421	0	2	0	0
nve-miR-9422	1	0	0	0
nve-miR-9423	82	115	188	182
nve-miR-9424a	0	0	0	0
nve-miR-9424b	2	1	1	0
nve-miR-9425	30	18	5	2
nve-miR-9426	20	12	52	22
nve-miR-9427	1	0	0	1
nve-miR-9428	21	17	29	35
nve-miR-9429-3p	0	0	0	0
nve-miR-9429-5p	0	0	0	0
nve-miR-9430	11	14	18	23
nve-miR-9431	8	5	13	10
nve-miR-9432	18	14	34	11
nve-miR-9433	6	5	6	3
nve-miR-9434	32	31	43	18
nve-miR-9435	0	0	0	0
nve-miR-9436	1	0	2	0
nve-miR-9437	10	22	18	18
nve-miR-9438	11	9	20	4
nve-miR-9439	28	41	44	64
nve-miR-9440	13	7	20	17
nve-miR-9441	2	2	2	3
nve-miR-9442	0	0	0	0
nve-miR-9443	6	18	12	20
nve-miR-9444	25	50	25	42
nve-miR-9445	0	0	1	0
nve-miR-9446	1	0	2	2
nve-miR-9447	3	11	6	17
nve-miR-9448	19	20	10	11
nve-miR-9449	1	1	0	0
nve-miR-9450	30	60	45	53
nve-miR-9451	4	5	13	6
nve-miR-9452	15	17	14	26
nve-miR-9453	0	0	1	0
nve-miR-9454	17	22	46	21
nve-miR-9455	0	0	0	0
nve-miR-9456	8	9	9	8
nve-miR-9457	12	18	6	9
nve-miR-9458	38	40	25	29
nve-miR-9459	4	6	12	10
nve-miR-9460	0	0	0	0
nve-miR-9461	255	193	353	208
nve-miR-9462	11	13	13	18
nve-miR-9463	3	0	13	4
nve-miR-9464	121	144	95	96
nve-miR-9465	2	0	2	0
nve-miR-9466	34	40	42	40
nve-miR-9467	11	7	22	11
nve-miR-9468	2	4	5	4

## Sheet: HEN1 Splice Morpholino (piRNA)
#piRNA	1.Control MO	2.Contro MO	1. HEN1 MO	2.HEN1 MO
scaffold_10:1013624-1013650+	2	0	0	1
scaffold_10:1013637-1013665-	0	1	2	0
scaffold_10:1013655-1013681+	33	37	5	2
scaffold_10:1017506-1017532-	1	3	0	0
scaffold_10:1017522-1017549+	10	5	2	4
scaffold_10:782607-782630+	0	0	0	0
scaffold_10:782625-782649-	0	0	0	0
scaffold_10:782639-782666+	6	12	12	3
scaffold_11:1064938-1064966-	0	0	0	1
scaffold_11:1064956-1064984+	713	753	104	176
scaffold_11:1064969-1064997-	1	1	0	0
scaffold_11:1660755-1660782-	0	0	0	0
scaffold_11:1660853-1660877-	0	0	0	0
scaffold_11:1660866-1660889+	17	18	20	3
scaffold_14:1453571-1453598+	76	52	16	15
scaffold_14:1453589-1453613-	1	1	1	0
scaffold_14:262512-262541-	14	14	6	2
scaffold_14:262531-262554+	28	19	3	4
scaffold_14:262646-262669+	0	0	0	0
scaffold_14:262655-262682-	2	2	3	0
scaffold_14:262672-262703+	48	26	21	17
scaffold_14:262707-262735-	2	1	0	1
scaffold_14:262725-262752+	60	33	32	18
scaffold_15:1362023-1362050-	2	1	0	3
scaffold_15:1362031-1362058+	53	39	14	19
scaffold_15:1369208-1369234-	0	0	0	0
scaffold_15:1369224-1369250+	6	6	2	0
scaffold_15:1369263-1369292-	0	0	0	0
scaffold_15:1369278-1369301+	1	1	0	1
scaffold_15:1384070-1384095+	65	61	35	20
scaffold_15:1384114-1384137-	0	0	0	0
scaffold_15:1384127-1384153+	9	52	5	23
scaffold_15:1384150-1384173-	0	0	0	0
scaffold_15:1384355-1384378-	0	0	0	1
scaffold_15:1384368-1384399+	3	47	2	19
scaffold_15:1389141-1389168-	0	0	0	1
scaffold_15:1395206-1395229-	3	1	2	0
scaffold_15:1395229-1395252+	0	1	0	2
scaffold_15:1395249-1395272-	0	1	0	1
scaffold_15:1395262-1395291+	22	33	10	16
scaffold_15:1397605-1397628-	0	0	2	0
scaffold_15:1397618-1397646+	482	405	140	48
scaffold_15:1398831-1398862-	49	6	9	5
scaffold_15:211185-211208+	0	0	0	0
scaffold_15:211201-211225-	0	0	0	0
scaffold_15:211215-211238+	21	31	9	16
scaffold_16:119365-119392+	27	17	34	6
scaffold_16:119469-119495+	20	14	31	5
scaffold_16:1461826-1461850+	5	6	1	0
scaffold_16:1461842-1461872-	0	0	0	0
scaffold_16:1461862-1461889+	23	18	5	5
scaffold_17:1396425-1396452-	1	2	2	0
scaffold_17:1447930-1447957-	0	5	0	0
scaffold_17:1447947-1447975+	85	98	40	11
scaffold_17:1447979-1448010-	24	15	2	0
scaffold_17:1447995-1448020+	5	2	3	0
scaffold_17:1448128-1448151-	3	0	0	0
scaffold_17:1448141-1448170+	116	134	23	24
scaffold_18:741034-741058-	0	1	0	0
scaffold_19:1445085-1445108-	1	1	4	0
scaffold_19:1445087-1445115+	51	49	22	6
scaffold_1:1546677-1546700-	0	0	0	0
scaffold_1:1546690-1546720+	87	69	17	14
scaffold_1:1546711-1546740-	0	1	0	0
scaffold_1:2254449-2254473-	0	2	0	0
scaffold_1:2254466-2254492+	7	5	8	3
scaffold_1:2254488-2254515-	0	0	0	0
scaffold_21:1195109-1195136-	1	4	0	0
scaffold_21:1195117-1195144+	98	116	39	29
scaffold_21:499974-500001-	0	1	0	0
scaffold_21:499997-500026+	3	2	0	1
scaffold_22:510798-510827-	0	0	0	0
scaffold_23:455216-455248+	80	85	33	29
scaffold_23:770271-770298+	73	69	26	40
scaffold_23:770301-770330-	4	15	1	2
scaffold_23:770320-770344+	83	96	79	47
scaffold_23:916591-916617-	1	0	0	1
scaffold_23:916601-916629+	43	55	13	10
scaffold_23:965117-965146+	144	194	21	13
scaffold_24:1360609-1360635+	21	23	11	2
scaffold_24:605304-605332+	462	153	76	19
scaffold_24:835032-835061-	2	0	0	1
scaffold_24:835914-835942-	8	3	6	0
scaffold_24:835932-835958+	36	25	14	4
scaffold_25:584027-584058+	177	382	138	90
scaffold_25:584184-584210-	1	0	2	0
scaffold_25:584197-584227+	324	418	102	70
scaffold_25:584254-584283+	2216	2387	912	631
scaffold_25:584608-584643-	7	5	8	3
scaffold_25:584620-584648+	70	55	38	19
scaffold_25:584671-584697+	154	140	91	51
scaffold_25:584680-584703-	4	2	2	0
scaffold_25:584715-584742-	1	1	0	1
scaffold_25:584728-584757+	754	947	237	246
scaffold_25:620426-620450+	27	18	33	12
scaffold_25:621433-621457-	5	3	5	2
scaffold_25:621471-621495-	1	1	0	0
scaffold_25:621485-621513+	327	205	169	73
scaffold_25:973513-973536-	0	0	0	0
scaffold_25:973522-973551+	809	535	271	139
scaffold_25:973574-973597-	8	6	21	4
scaffold_25:973580-973606+	130	76	111	35
scaffold_27:184788-184817+	46	65	19	20
scaffold_27:359934-359957+	1	0	0	2
scaffold_27:359949-359975-	0	0	0	0
scaffold_29:659589-659618-	3	1	2	1
scaffold_29:659608-659634+	30	18	5	4
scaffold_29:854815-854841-	1	0	0	0
scaffold_29:854947-854971-	0	0	0	0
scaffold_29:854961-854990+	299	238	59	58
scaffold_29:854979-855003-	0	0	0	0
scaffold_29:854993-855023+	2	5	6	2
scaffold_29:855018-855043-	0	0	0	0
scaffold_33:307258-307281-	0	2	0	0
scaffold_33:307268-307297+	62	63	8	11
scaffold_33:449506-449536-	1	0	2	0
scaffold_33:550442-550465-	1	0	1	0
scaffold_33:550455-550485+	139	156	30	13
scaffold_33:550487-550511-	0	1	0	0
scaffold_34:1271205-1271228-	0	0	0	0
scaffold_34:1271205-1271232+	5	9	3	2
scaffold_34:678776-678810-	2	1	0	0
scaffold_34:678794-678820+	2	4	1	3
scaffold_35:29081-29111-	1	1	0	0
scaffold_35:29101-29124+	11	10	5	1
scaffold_36:1051680-1051704-	0	0	0	0
scaffold_36:1051704-1051732+	0	0	0	0
scaffold_39:660375-660399+	0	1	0	0
scaffold_39:660395-660423-	23	8	12	0
scaffold_39:660402-660425+	44	29	9	9
scaffold_40:340383-340406-	1	0	0	0
scaffold_40:340396-340425+	131	226	28	37
scaffold_40:340422-340448-	0	0	0	0
scaffold_40:340453-340480-	0	0	0	0
scaffold_40:340470-340497+	155	238	16	14
scaffold_40:594306-594334+	142	91	46	17
scaffold_41:11267-11293-	0	0	1	0
scaffold_41:74001-74024-	0	0	0	0
scaffold_41:857344-857368-	0	0	0	0
scaffold_41:857357-857381+	6	10	1	1
scaffold_41:859684-859707-	0	0	0	1
scaffold_43:517525-517554+	2	0	2	1
scaffold_43:517545-517575-	0	0	0	0
scaffold_43:517565-517588+	13	8	7	1
scaffold_48:907882-907909-	0	2	0	0
scaffold_48:907899-907929+	535	689	149	34
scaffold_48:907921-907945-	0	0	0	0
scaffold_49:695320-695346+	6	3	3	3
scaffold_49:874795-874822-	6	5	0	0
scaffold_4:2212984-2213014+	58	132	14	23
scaffold_51:844609-844635-	0	1	0	0
scaffold_51:844625-844652+	433	401	91	85
scaffold_51:845139-845173+	58	115	25	26
scaffold_54:1035358-1035381-	1	2	0	0
scaffold_54:1035371-1035397+	10	15	7	8
scaffold_56:78204-78233-	4	5	6	1
scaffold_56:78207-78230+	0	2	1	1
scaffold_56:83642-83667-	0	0	0	0
scaffold_56:83657-83683+	15	5	5	5
scaffold_57:1013800-1013826+	49	26	20	14
scaffold_59:380302-380326-	1	2	1	0
scaffold_59:380305-380333+	31	18	32	5
scaffold_60:784039-784067+	251	71	71	10
scaffold_60:784054-784082-	0	0	0	0
scaffold_60:793082-793110+	112	117	41	22
scaffold_62:419240-419268-	1	1	1	0
scaffold_62:419258-419288+	52	74	3	12
scaffold_8:1001092-1001121-	1	0	1	1
scaffold_8:159353-159382+	6	39	4	5
scaffold_9:1764787-1764813-	2	1	2	0
scaffold_9:1764803-1764832+	83	57	59	26

## Sheet: HEN1 TB Morpholino (piRNA)
#piRNA	1.Control MO	2.Contro MO	1. HEN1 MO	2.HEN1 MO
scaffold_10:1013624-1013650+	1	2	6	2
scaffold_10:1013637-1013665-	0	2	1	0
scaffold_10:1013655-1013681+	61	93	125	89
scaffold_10:1017506-1017532-	1	4	1	1
scaffold_10:1017522-1017549+	11	23	15	16
scaffold_10:782607-782630+	0	0	0	0
scaffold_10:782625-782649-	0	0	0	0
scaffold_10:782639-782666+	19	21	67	42
scaffold_11:1064938-1064966-	6	3	5	10
scaffold_11:1064956-1064984+	2446	2627	3006	2981
scaffold_11:1064969-1064997-	1	3	6	4
scaffold_11:1660755-1660782-	0	0	0	0
scaffold_11:1660853-1660877-	0	0	0	0
scaffold_11:1660866-1660889+	46	37	55	61
scaffold_14:1453571-1453598+	168	148	91	70
scaffold_14:1453589-1453613-	2	0	1	3
scaffold_14:262512-262541-	23	20	33	11
scaffold_14:262531-262554+	48	47	62	38
scaffold_14:262646-262669+	0	1	2	1
scaffold_14:262655-262682-	7	7	1	6
scaffold_14:262672-262703+	75	68	97	87
scaffold_14:262707-262735-	11	6	3	6
scaffold_14:262725-262752+	91	100	121	99
scaffold_15:1362023-1362050-	12	7	18	21
scaffold_15:1362031-1362058+	96	164	178	181
scaffold_15:1369208-1369234-	0	0	0	0
scaffold_15:1369224-1369250+	15	14	21	17
scaffold_15:1369263-1369292-	0	0	0	1
scaffold_15:1369278-1369301+	4	4	2	9
scaffold_15:1384070-1384095+	48	29	142	75
scaffold_15:1384114-1384137-	0	0	0	1
scaffold_15:1384127-1384153+	106	119	246	300
scaffold_15:1384150-1384173-	0	1	0	0
scaffold_15:1384355-1384378-	1	0	0	0
scaffold_15:1384368-1384399+	128	314	394	1080
scaffold_15:1389141-1389168-	3	3	3	6
scaffold_15:1395206-1395229-	5	3	11	8
scaffold_15:1395229-1395252+	3	0	0	3
scaffold_15:1395249-1395272-	0	1	0	2
scaffold_15:1395262-1395291+	12	69	63	200
scaffold_15:1397605-1397628-	2	2	4	1
scaffold_15:1397618-1397646+	1129	671	1635	767
scaffold_15:1398831-1398862-	62	58	69	74
scaffold_15:211185-211208+	0	0	0	0
scaffold_15:211201-211225-	0	0	0	0
scaffold_15:211215-211238+	83	68	85	72
scaffold_16:119365-119392+	40	36	103	85
scaffold_16:119469-119495+	30	26	73	67
scaffold_16:1461826-1461850+	13	11	19	12
scaffold_16:1461842-1461872-	0	0	0	1
scaffold_16:1461862-1461889+	39	44	64	59
scaffold_17:1396425-1396452-	3	6	2	1
scaffold_17:1447930-1447957-	7	8	3	7
scaffold_17:1447947-1447975+	356	404	382	420
scaffold_17:1447979-1448010-	59	55	51	63
scaffold_17:1447995-1448020+	15	15	10	16
scaffold_17:1448128-1448151-	0	4	2	1
scaffold_17:1448141-1448170+	455	487	557	532
scaffold_18:741034-741058-	0	1	0	0
scaffold_19:1445085-1445108-	5	7	13	6
scaffold_19:1445087-1445115+	153	94	278	163
scaffold_1:1546677-1546700-	0	1	0	0
scaffold_1:1546690-1546720+	212	190	411	245
scaffold_1:1546711-1546740-	0	0	3	2
scaffold_1:2254449-2254473-	3	1	0	1
scaffold_1:2254466-2254492+	9	9	24	18
scaffold_1:2254488-2254515-	0	0	2	1
scaffold_21:1195109-1195136-	6	5	5	15
scaffold_21:1195117-1195144+	336	194	465	385
scaffold_21:499974-500001-	0	2	0	0
scaffold_21:499997-500026+	12	13	22	18
scaffold_22:510798-510827-	1	1	2	0
scaffold_23:455216-455248+	263	207	642	482
scaffold_23:770271-770298+	177	94	496	264
scaffold_23:770301-770330-	7	11	31	35
scaffold_23:770320-770344+	103	64	445	321
scaffold_23:916591-916617-	2	2	1	4
scaffold_23:916601-916629+	156	162	162	161
scaffold_23:965117-965146+	295	318	698	753
scaffold_24:1360609-1360635+	51	46	67	46
scaffold_24:605304-605332+	441	283	981	718
scaffold_24:835032-835061-	8	3	6	11
scaffold_24:835914-835942-	8	5	9	24
scaffold_24:835932-835958+	77	56	129	108
scaffold_25:584027-584058+	609	703	1243	1459
scaffold_25:584184-584210-	3	4	2	2
scaffold_25:584197-584227+	698	609	1276	1135
scaffold_25:584254-584283+	5263	4536	7857	5477
scaffold_25:584608-584643-	16	18	26	27
scaffold_25:584620-584648+	149	184	320	254
scaffold_25:584671-584697+	126	119	397	362
scaffold_25:584680-584703-	2	2	3	9
scaffold_25:584715-584742-	4	3	10	10
scaffold_25:584728-584757+	4143	4249	5423	6057
scaffold_25:620426-620450+	59	52	105	91
scaffold_25:621433-621457-	11	9	6	17
scaffold_25:621471-621495-	0	1	0	1
scaffold_25:621485-621513+	1039	751	1792	1174
scaffold_25:973513-973536-	0	0	1	0
scaffold_25:973522-973551+	1287	1514	3300	2334
scaffold_25:973574-973597-	8	11	23	20
scaffold_25:973580-973606+	203	150	377	306
scaffold_27:184788-184817+	213	167	447	359
scaffold_27:359934-359957+	1	0	0	0
scaffold_27:359949-359975-	0	0	0	1
scaffold_29:659589-659618-	1	1	1	3
scaffold_29:659608-659634+	56	67	63	76
scaffold_29:854815-854841-	1	2	2	1
scaffold_29:854947-854971-	0	3	1	0
scaffold_29:854961-854990+	789	772	1126	881
scaffold_29:854979-855003-	3	1	2	0
scaffold_29:854993-855023+	33	14	44	19
scaffold_29:855018-855043-	4	1	0	1
scaffold_33:307258-307281-	0	0	1	0
scaffold_33:307268-307297+	272	208	445	345
scaffold_33:449506-449536-	1	1	5	4
scaffold_33:550442-550465-	1	3	3	1
scaffold_33:550455-550485+	456	530	645	649
scaffold_33:550487-550511-	0	0	1	1
scaffold_34:1271205-1271228-	0	1	0	1
scaffold_34:1271205-1271232+	31	24	17	11
scaffold_34:678776-678810-	11	18	8	8
scaffold_34:678794-678820+	6	4	9	7
scaffold_35:29081-29111-	0	0	0	1
scaffold_35:29101-29124+	25	17	8	14
scaffold_36:1051680-1051704-	0	0	0	0
scaffold_36:1051704-1051732+	0	0	0	0
scaffold_39:660375-660399+	6	4	7	4
scaffold_39:660395-660423-	54	23	65	28
scaffold_39:660402-660425+	88	73	80	65
scaffold_40:340383-340406-	0	0	0	0
scaffold_40:340396-340425+	899	737	1076	846
scaffold_40:340422-340448-	0	0	0	0
scaffold_40:340453-340480-	0	3	1	3
scaffold_40:340470-340497+	444	561	593	336
scaffold_40:594306-594334+	306	246	426	239
scaffold_41:11267-11293-	0	0	0	0
scaffold_41:74001-74024-	0	0	0	0
scaffold_41:857344-857368-	0	0	0	0
scaffold_41:857357-857381+	16	15	11	7
scaffold_41:859684-859707-	0	2	0	2
scaffold_43:517525-517554+	2	0	1	1
scaffold_43:517545-517575-	1	4	1	3
scaffold_43:517565-517588+	22	19	25	17
scaffold_48:907882-907909-	1	0	0	2
scaffold_48:907899-907929+	1292	1590	1261	1777
scaffold_48:907921-907945-	0	0	0	0
scaffold_49:695320-695346+	7	9	25	19
scaffold_49:874795-874822-	8	4	9	9
scaffold_4:2212984-2213014+	70	81	283	163
scaffold_51:844609-844635-	2	2	0	0
scaffold_51:844625-844652+	879	884	1095	853
scaffold_51:845139-845173+	247	253	392	340
scaffold_54:1035358-1035381-	2	1	2	4
scaffold_54:1035371-1035397+	54	66	164	128
scaffold_56:78204-78233-	4	14	35	19
scaffold_56:78207-78230+	1	2	8	4
scaffold_56:83642-83667-	3	3	2	0
scaffold_56:83657-83683+	14	9	18	11
scaffold_57:1013800-1013826+	40	64	102	98
scaffold_59:380302-380326-	6	5	4	4
scaffold_59:380305-380333+	177	61	422	98
scaffold_60:784039-784067+	213	121	275	146
scaffold_60:784054-784082-	0	0	1	0
scaffold_60:793082-793110+	336	250	524	341
scaffold_62:419240-419268-	0	2	1	1
scaffold_62:419258-419288+	233	214	163	211
scaffold_8:1001092-1001121-	2	3	2	4
scaffold_8:159353-159382+	109	47	92	35
scaffold_9:1764787-1764813-	2	3	4	2
scaffold_9:1764803-1764832+	154	177	217	161

## Sheet: Periodate treatment (HEN1 MO)
miRNA	Control MO (Log10) (FC = un-treated/ Periodate)	HEN1 MO (Log10) (FC = un-treated/ Periodate)		#piRNA	Control MO (Log10) (FC = un-treated/ Periodate)	HEN1 MO (Log10) (FC = un-treated/ Periodate)
nve-miR-100-5p	0.265817	0.730903		scaffold_1:1546690-1546720+	-0.111132	0.485681
nve-miR-2022-3p	0.0809984	0.367128		scaffold_1:2254466-2254492+	0.114794	-0.123945
nve-miR-2023-3p	0.158943	0.650557		scaffold_10:1013624-1013650+	-0.0543484	-0.270073
nve-miR-2024a-3p	1.90026	1.87209		scaffold_10:1013637-1013665-	1.98084	0
nve-miR-2024b-3p	1.14637	1.3303		scaffold_10:1013655-1013681+	-0.126042	-0.125829
nve-miR-2024c-3p	0.641133	0.837031		scaffold_10:1017506-1017532-	1.67981	0
nve-miR-2024d-3p	2.15517	1.97342		scaffold_10:1017522-1017549+	-0.506646	0.085315
nve-miR-2024e-3p	0.689021	0.831893		scaffold_10:782625-782649-	1.67981	0
nve-miR-2024f-3p	0.856537	1.11911		scaffold_10:782639-782666+	0.0248328	0.276287
nve-miR-2024g-3p	1.47159	1.69481		scaffold_11:1064956-1064984+	0.0464731	0.232267
nve-miR-2025-3p	0.132013	0.439877		scaffold_11:1064969-1064997-	1.98084	-2.00423
nve-miR-2026-5p	0.160088	0.54962		scaffold_11:1660866-1660889+	0.207173	-0.531594
nve-miR-2027-3p	1.25386	1.59616		scaffold_14:1453571-1453598+	-0.0543484	0.800991
nve-miR-2028-5p	1.73285	1.8093		scaffold_14:1453589-1453613-	2.28187	0
nve-miR-2029-5p	-0.0447466	0.0714116		scaffold_14:262512-262541-	0.0580738	0.896259
nve-miR-2030-5p	-0.0750293	0.077912		scaffold_14:262531-262554+	0.146566	0.115278
nve-miR-2033-5p	2.58713	2.80293		scaffold_14:262655-262682-	0.267871	-0.446164
nve-miR-2034-3p	1.23569	0.86508		scaffold_14:262672-262703+	-0.00935621	-0.180366
nve-miR-2035-5p	1.4342	1.43238		scaffold_14:262707-262735-	0.121743	1.8591
nve-miR-2036-3p	0.0554169	0.0501468		scaffold_14:262725-262752+	0.178761	-0.263542
nve-miR-2037-3p	0.509923	0.84869		scaffold_15:1362023-1362050-	0.1675	0.207049
nve-miR-2038-3p	0.68241	0.888561		scaffold_15:1362031-1362058+	-0.0775401	0.474655
nve-miR-2040a-3p	0.110462	0.659026		scaffold_15:1369224-1369250+	0.121743	0.553836
nve-miR-2040b-3p	-0.00453662	0.247081		scaffold_15:1384070-1384095+	0.221748	-0.148229
nve-miR-2041b-3p	0.652549	1.07269		scaffold_15:1384114-1384137-	0.422773	-0.747194
nve-miR-2043a-3p	0.958437	1.26995		scaffold_15:1384127-1384153+	-0.0823772	-0.0659527
nve-miR-2043b-5p	-0.0619016	0.46714		scaffold_15:1384368-1384399+	0.00859562	0.0861126
nve-miR-2045-5p	0.165209	0.211868		scaffold_15:1389141-1389168-	-0.0543484	-0.747194
nve-miR-2047-5p	1.01104	1.16611		scaffold_15:1395206-1395229-	0.246682	-0.571103
nve-miR-9414-5p	0.615742	0.925294		scaffold_15:1395229-1395252+	0.899894	1.25704
				scaffold_15:1395262-1395291+	0.193028	-0.133235
				scaffold_15:1397618-1397646+	0.0926172	0.0342564
				scaffold_15:1398831-1398862-	0.0458103	0.20779
				scaffold_15:211215-211238+	0.0699799	-0.120023
				scaffold_16:119365-119392+	0.369088	-0.331209
				scaffold_16:119469-119495+	0.365868	-0.438477
				scaffold_16:1461826-1461850+	-0.0331591	0.252806
				scaffold_16:1461842-1461872-	1.67981	0
				scaffold_16:1461862-1461889+	-0.0582435	0.347782
				scaffold_17:1396425-1396452-	-0.179287	0.155896
				scaffold_17:1447930-1447957-	0.0803501	-0.0068312
				scaffold_17:1447947-1447975+	-0.0318411	0.259792
				scaffold_17:1447979-1448010-	0.165209	0.179377
				scaffold_17:1447995-1448020+	-0.23044	-0.0148001
				scaffold_17:1448141-1448170+	-0.0785662	0.681235
				scaffold_19:1445085-1445108-	0.422773	-0.270073
				scaffold_19:1445087-1445115+	0.0822343	0.155896
				scaffold_21:1195109-1195136-	-0.0543484	0.331987
				scaffold_21:1195117-1195144+	0.19485	0.0767148
				scaffold_21:499997-500026+	0.218653	-0.543074
				scaffold_23:455216-455248+	-0.0380943	0.0900021
				scaffold_23:770271-770298+	0.234509	-0.293439
				scaffold_23:770301-770330-	0.273011	-0.781956
				scaffold_23:770320-770344+	0.0576253	-0.196692
				scaffold_23:916601-916629+	0.00665885	0.168904
				scaffold_23:965117-965146+	0.0923591	0.125843
				scaffold_24:1360609-1360635+	0.00305304	-0.198379
				scaffold_24:605304-605332+	0.17311	-0.0292526
				scaffold_24:835914-835942-	0.311622	0.0451978
				scaffold_24:835932-835958+	0.129125	0.0979041
				scaffold_25:584027-584058+	0.104519	-0.217319
				scaffold_25:584184-584210-	0.246682	-0.270073
				scaffold_25:584197-584227+	0.188157	-0.299358
				scaffold_25:584254-584283+	0.135018	-0.0590226
				scaffold_25:584608-584643-	0.484921	-0.747194
				scaffold_25:584620-584648+	0.103562	-0.0110683
				scaffold_25:584671-584697+	0.0549095	-0.273801
				scaffold_25:584680-584703-	0.422773	-0.747194
				scaffold_25:584715-584742-	0.235686	-0.446164
				scaffold_25:584728-584757+	0.0708555	0.103243
				scaffold_25:620426-620450+	0.404023	-0.519185
				scaffold_25:621433-621457-	0.422773	-0.357223
				scaffold_25:621485-621513+	-0.00435557	-0.019809
				scaffold_25:973522-973551+	-0.0314765	0.0704659
				scaffold_25:973574-973597-	1.46417	-1.65028
				scaffold_25:973580-973606+	0.161757	-0.320059
				scaffold_27:184788-184817+	-0.0193057	0.0670902
				scaffold_27:359934-359957+	0.899894	-0.747194
				scaffold_27:359949-359975-	1.67981	0
				scaffold_29:659589-659618-	0.246682	1.73416
				scaffold_29:659608-659634+	0.0652615	0.212377
				scaffold_29:854815-854841-	0.422773	-0.747194
				scaffold_29:854961-854990+	0.0439425	0.365024
				scaffold_29:854979-855003-	1.67981	0
				scaffold_29:854993-855023+	-0.0685889	1.0452
				scaffold_33:307268-307297+	0.0858633	0.494889
				scaffold_33:449506-449536-	0.899894	-0.747194
				scaffold_33:550442-550465-	0.121743	-0.446164
				scaffold_33:550455-550485+	-0.087239	0.306886
				scaffold_34:1271205-1271228-	0.422773	1.25704
				scaffold_34:1271205-1271232+	-0.0243852	0.000994136
				scaffold_34:678776-678810-	-0.422325	2.10214
				scaffold_34:678794-678820+	0.0425616	2.33622
				scaffold_35:29101-29124+	-0.0396252	0.715204
				scaffold_39:660375-660399+	-0.179287	0.155896
				scaffold_39:660395-660423-	0.0887426	-0.248353
				scaffold_39:660402-660425+	-0.102272	0.175791
				scaffold_4:2212984-2213014+	-0.104583	0.266379
				scaffold_40:340396-340425+	-0.0256582	0.43653
				scaffold_40:340470-340497+	-0.045485	0.160397
				scaffold_40:594306-594334+	-0.0894886	0.0269454
				scaffold_41:857357-857381+	-0.104036	0.122038
				scaffold_43:517525-517554+	0.121743	-0.270073
				scaffold_43:517545-517575-	0.121743	-0.446164
				scaffold_43:517565-517588+	0.0384056	0.207049
				scaffold_48:907899-907929+	0.138273	0.0858655
				scaffold_49:695320-695346+	0.035052	-0.203126
				scaffold_49:874795-874822-	-0.253921	2.53579
				scaffold_51:844609-844635-	1.67981	0
				scaffold_51:844625-844652+	0.00686542	0.221713
				scaffold_51:845139-845173+	0.0918733	0.0868924
				scaffold_54:1035371-1035397+	0.183012	-0.13177
				scaffold_56:78204-78233-	0.313628	-0.747194
				scaffold_56:83657-83683+	-0.147102	0.667779
				scaffold_57:1013800-1013826+	0.124572	0.0225242
				scaffold_59:380302-380326-	0.598864	-0.747194
				scaffold_59:380305-380333+	0.21255	0.0411765
				scaffold_60:784039-784067+	0.233368	-0.102845
				scaffold_60:793082-793110+	0.215762	-0.0856693
				scaffold_62:419258-419288+	-0.114829	0.474655
				scaffold_8:1001092-1001121-	1.02483	1.25704
				scaffold_8:159353-159382+	0.0248328	0.294199
				scaffold_9:1764787-1764813-	0.598864	1.55807
				scaffold_9:1764803-1764832+	0.290705	-0.174278

## Sheet: List of piRNAs 
Scaffold	Start	End	Strand	Sequence
scaffold_10	1933985	1934015	+	TTCGCGTAGAAAAGACGGGAATAAACGGCT
scaffold_41	27176	27202	+	AAGTACACGACTGGTGAAATGGCGCT
scaffold_402	128489	128514	-	ACAGAAAAGATTGTGTCTAAAGTGA
scaffold_470	73841	73870	-	TCAGTATGTGTTTATCCAGTTGTTGATCC
scaffold_17	1250880	1250904	+	TAAGACGAGAGATTTGCTTTGTGA
scaffold_64	128511	128538	+	TATTTTGTTGTAGACACAACTTGGGAG
scaffold_8	159372	159396	+	TGGACTAGAGATTTCTTGCATTTA
scaffold_236	172436	172462	+	CGGTCGACCAATGCTTTCGCCAGAGC
scaffold_25	567917	567946	-	TATCAACTCTGAAAGGTTATTTGGACTTT
scaffold_8	159371	159397	+	ATGGACTAGAGATTTCTTGCATTTAT
scaffold_728	24062	24086	+	TAGATAACTAAGCACTCTTACTCA
scaffold_128	36349	36379	-	TCTGGTACAAACCCGCACTGGTGAGATTGC
scaffold_29	838555	838584	-	TGCCATAATAGTTTTGCAGTTTGTCTATC
scaffold_56	43663	43687	+	TGCATGAAACAGAGAAGACTTCTC
scaffold_470	73841	73871	-	TCAGTATGTGTTTATCCAGTTGTTGATCCC
scaffold_143	156530	156559	+	TGTGTTATTCTGCCTAGCATTTCTTGCTT
scaffold_46	605487	605516	-	TAAGATCAAAGGACCAACACAATAGAACA
scaffold_115	33359	33385	+	TATCTAGATGATCATGCAGCTTGCAT
scaffold_29	838555	838585	-	TGCCATAATAGTTTTGCAGTTTGTCTATCA
scaffold_29	838539	838567	-	TTTGATCGTATGGCAATGCCATAATAGT
scaffold_728	24060	24086	+	TAGATAACTAAGCACTCTTACTCATG
scaffold_15	1394567	1394600	-	TACTTGTCCTTCACAGCTTTTCCATCGTTCTGT
scaffold_128	36450	36482	-	TGGGCAAAGTAGTAGTCAGGATTTGGGAACTG
scaffold_359	68537	68566	+	TGTGCTGGACTTATAATAATCGAGGAGCC
scaffold_1555	17252	17276	+	CAGGAGTTAAGAAAAGCGTCTGTT
scaffold_1	1941676	1941702	-	TGATTGTATTGAACTGTTCGTAGCAG
scaffold_29	835964	835991	-	TCAGGAATAGAGATCGGTGAATAATTT
scaffold_272	96305	96333	-	TTGGTAAGCTGCTTCACTGTAGAAGTTT
scaffold_128	36349	36377	-	TCTGGTACAAACCCGCACTGGTGAGATT
scaffold_90	568574	568600	-	TTGGTTCGTAGTGCAGCGTGTAGTTA
scaffold_40	340422	340448	+	GAAAGTATGATGGAACACTGGATGCT
scaffold_278	162720	162749	-	CCACGAACAGCCATGAGCACAGAATTTCT
scaffold_1799	16132	16156	+	TACATCATGCGATCTTCCTCTTGC
scaffold_89	668139	668163	+	TGACAAAACATTGCGTTGCTATGG
scaffold_286	127297	127322	-	TATGTCCTTTAGTTCTATGTCCCTT
scaffold_107	647352	647379	-	GTATTTCCAAAGCCTGAAGGATGACAT
scaffold_402	130787	130814	-	AAAGTACACGACTGGTGAAATGGCGCT
scaffold_30	761107	761132	+	TATGAGGTAACACAATCTTTGAATG
scaffold_90	568574	568598	-	TTGGTTCGTAGTGCAGCGTGTAGT
scaffold_1	3897	3926	-	TGTGATTTGTTTGGGATTCTTCCAGTACT
scaffold_481	68795	68822	-	TAGGATGGTAATTTCGAGTATTGTATC
scaffold_36	1041521	1041547	+	TAACAGATGTAGTTGTCATAAGGGCG
scaffold_1775	2076	2102	+	TAACAGATGTAATGGTCATAAGGGCG
scaffold_286	127288	127315	+	ATAGAACTAAAGGACATAGAACGATGC
scaffold_534	90189	90217	+	AGTTTAACGTCGTCCCTGCTGCGCTGAT
scaffold_379	165381	165408	+	TGTATTTACTGGTTATAGGGTAATAAA
scaffold_470	82118	82146	-	TGTTAGCGAAGTTCGGCTTATGGTCTTT
scaffold_6	1998811	1998840	-	GTCATCCTCAAAGCCCTATGCATAAATGA
scaffold_48	547625	547654	-	GTCATCCTCAAAGCCCTAAGCATAAAGGA
scaffold_107	8650	8676	-	TGCTACGTACAATCAATACAACTCTC
scaffold_105	708251	708279	-	TATATCTCCGACGTGTAGGTTTCGCTGT
scaffold_90	576223	576252	-	TAGGTTTCTTTGGAGGTCGAGGCGGTGTC
scaffold_534	89890	89920	+	TTGGATGTTTGTCACATCATTAAATGAGAC
scaffold_29	835760	835787	-	TTTGATGTTTCCCTCTTTGTCGAACCA
scaffold_402	66778	66801	-	ACAGAAAAGATTGTGTCAAAAGT
scaffold_1	1910568	1910592	+	TGGATGCTTATTGTGATACCTTTG
scaffold_60	791673	791702	-	TGCTTGAAGGTCTTGGTCTTATTTGCACT
scaffold_737	40813	40843	+	TGTTAGACCCTATTAAAGCTTGCGCTTATT
scaffold_265	272141	272167	+	TAGGCATAATAGATTTCTTATGATGA
scaffold_534	90242	90271	+	TGTACACAGCTTCGCAAAGCATTACGGTT
scaffold_1867	12540	12564	+	GCCACTATAACTGAGGAAGACAAG
scaffold_59	817298	817325	+	TCAGACAAAACGGTTCCTCAAAGACTT
scaffold_202	317224	317250	+	TACAGTAAACATTCCACCGTTTGAGA
scaffold_7	380074	380103	-	TGAAATGAATTTGGATGGTCTGAGTGTTC
scaffold_56	72318	72344	+	TGCTGAAAGAGAAATGGATCGTCCTT
scaffold_25	567917	567945	-	TATCAACTCTGAAAGGTTATTTGGACTT
scaffold_24	1140542	1140572	-	TCAAAACACAATTTCCCCTTCTTGAAGGTT
scaffold_148	192739	192765	-	CTTGATCTAAAGACCATGTTTGACCA
scaffold_131	192739	192769	+	TGTGATATTGATTGGGAAACTTCTTTCAGA
scaffold_120	145885	145909	+	TGCGGTCCTATTTGTAGTAAAACA
scaffold_143	150940	150966	+	TGTTTGCACTGATTTGCTGAACTAGG
scaffold_306	76330	76357	-	TGACTGCAGAAAAGCCAAGAATTGTCG
scaffold_565	90497	90521	+	TCGGAGCAAAATCGGGGAGCTGGT
scaffold_24	578398	578426	-	TTGGAAATGCCGTGACGACCGTAAGCGC
scaffold_60	800766	800795	-	TTGTAAACTGTGAACTGCTAGCAAGAAAC
scaffold_2624	6951	6980	-	TCGATAAACTTGTTCGAGCGTTGCTTTAG
scaffold_265	272139	272167	+	TAGGCATAATAGATTTCTTATGATGAGA
scaffold_11	1660642	1660668	+	TAATAGATTCTTCTGTCTGCCCTTTA
scaffold_2053	4885	4911	-	TACTTTCGGAAGGTAGTGAAGGAACA
scaffold_15	1368029	1368057	+	TAGGTCAGATAGATGAGATGCTTCTGGA
scaffold_256	17030	17056	-	TATCAGAACCGAAACCTTAGGCATGT
scaffold_1671	1458	1486	+	TAACGTAGAAGGAGCAGATTGAAGATCG
scaffold_134	566753	566781	-	TTCTGACCCGTTTCAACCTAGATAGTTT
scaffold_80	171571	171598	-	TAGGAACCTTTGGAGCTCTGTGACGGT
scaffold_738	11496	11523	-	CGAGTTCTTATAAGCTTCTGTTCTCGG
scaffold_56	68813	68841	+	TCGTTTCCCGTCGTCTTGACCACACCCT
scaffold_534	89847	89874	+	TTGATAACTTCACCAGATGGCACTGGG
scaffold_80	164440	164469	-	TAGGAAAAAAAGAGTATGAGTGGGAAAGT
scaffold_252	92022	92050	-	TAGTGAGTTGTCAGCTGATATCTGAAAG
scaffold_23	461931	461961	-	TGCTAAGTGTAGGTAGAATAGAAATCGGTC
scaffold_128	36346	36374	-	TCTTCTGGTACAAACCCGCACTGGTGAG
scaffold_15	1385566	1385595	-	TGTTGGGTTTCTTGGTTGCTGTACTCTCT
scaffold_128	36348	36379	-	TTCTGGTACAAACCCGCACTGGTGAGATTGC
scaffold_143	112137	112166	+	TGATGACTTGGCAATACTGTTGATTTTGG
scaffold_35	351632	351659	+	GAGTAGAGAAAGTTTTCTTGGAGCTAG
scaffold_534	87455	87483	+	TCTGATGATTGTTCTGTTTTAGTCGAAG
scaffold_40	341494	341517	+	TCAACAGTGAAGACAGAACTCGC
scaffold_30	751772	751800	+	TAACAGATCTGGTAGGCTTGGTAGCATT
scaffold_25	627142	627170	-	TTCTTTATCTTGTGGCTTACTCTGACAT
scaffold_33	450061	450091	-	TTCAGCACCACTTTCCACAGTTTACGTGGC
scaffold_56	69229	69255	+	TCAGAATAGTTGTGAATGCACACGAC
scaffold_128	36346	36377	-	TCTTCTGGTACAAACCCGCACTGGTGAGATT
scaffold_534	89866	89896	+	TGAGACAAAGTCACGGAAAAAGTTGATAAC
scaffold_168	293154	293180	+	TGAGTTGAACGACATACGAAACCGGT
scaffold_470	73841	73865	-	TCAGTATGTGTTTATCCAGTTGTT
scaffold_240	110770	110798	-	TAACAATCCATAATGCAATGCGGCGGAC
scaffold_2053	4898	4925	-	TAGTGAAGGAACATCTCTTTCCCGGAA
scaffold_124	139560	139585	-	TAGGCATAATAGACTTCTTATGATG
scaffold_259	231811	231839	+	TGCGTGTTGTACTGGTTGAGCGTTTGTG
scaffold_302	97212	97239	+	TGAGTTGATGTTGAGGGACAGGGTAGG
scaffold_120	142297	142321	+	TATGTAACTTTTAATCGAAAGTTA
scaffold_1	1943107	1943133	-	TATGTTTTACCCATTTACGTTTGCCT
scaffold_418	91199	91225	+	TATGTTTTACCCATTTACGTTCGCCT
scaffold_534	87454	87481	+	TGATGATTGTTCTGTTTTAGTCGAAGA
scaffold_9143	2479	2506	+	TAGTCGAGTATGACCATAGCAATACTG
scaffold_534	87454	87483	+	TCTGATGATTGTTCTGTTTTAGTCGAAGA
scaffold_287	82054	82082	-	TCTTGTCTTTTCCTGTTATCTTTGTGGC
scaffold_328	67803	67829	-	TTCTGATACCGTTTTCTTCAACCTTT
scaffold_263	249909	249935	+	TAGTTCTGAAATGGACATGCATTGCA
scaffold_90	575785	575813	-	TCGGGTTTTGTGGGGTTGATGAGTCTGC
scaffold_11	1671001	1671025	+	TAGAAATTTCGATAAATCGTATTG
scaffold_387	128846	128874	-	TTAGAAGATGACAAGCCGTGATAATCGT
scaffold_125	256911	256937	+	CTCGAGTCAAGGTCAGCTGAAATGTC
scaffold_150	489240	489269	-	TGTTTGTTCTAAGATGTGGATAATGTTGA
scaffold_176	469979	470008	+	TGAAAAACAACTAAAAGAAAGATAGGGGA
scaffold_36	1063176	1063204	+	TGTACGAAGGCAAGTACTTTCGGAAGGT
scaffold_15	1396102	1396131	-	TAGGGTTTAATTCTCGCCCTACAGTATGG
scaffold_7	380012	380041	-	TATTTTCGTTTCGTAAAACGCAAGACGGC
scaffold_60	784061	784087	-	TCTGTCACTTTTGAAATAACATCTTC
scaffold_176	457388	457418	+	TGAGAAACTCTTCTTTTGTAGGACTTATCT
scaffold_4163	3802	3831	+	TCTGGTCCACCGTCACTTGCGCACTCATC
scaffold_128	36348	36377	-	TTCTGGTACAAACCCGCACTGGTGAGATT
scaffold_402	128489	128513	-	ACAGAAAAGATTGTGTCTAAAGTG
scaffold_202	324075	324106	-	TTAGCAACAATGTCAACTGCCTTGTATTCTG
scaffold_286	127289	127315	+	ATAGAACTAAAGGACATAGAACGATG
scaffold_10	1000810	1000839	-	CAGGTACTCAATCTCGAAGTGATTCATGT
scaffold_272	96090	96119	-	CAGGTACTCAATCTCAAAGTGATTCATGT
scaffold_2296	4677	4707	-	ACAAGTCCTCTTCCTAAAATAACTCTGGTT
scaffold_56	72284	72308	+	TGAAGCATTGTTGGTGAACGCACG
scaffold_120	168392	168418	-	TTACAAACTGCTCTCTATCTGAAAGA
scaffold_41	530424	530447	-	ACAGAAAAGATTGTGTCTGAAGT
scaffold_534	90295	90322	+	GGAATGAGTTTTTTTAAAAGCCCAATG
scaffold_8	1768887	1768916	+	TTACTATATGCCCCTGTGCTATAAGCAGC
scaffold_30	751778	751807	+	TACAGCATAACAGATCTGGTAGGCTTGGT
scaffold_56	70341	70368	+	TAAACAACTGCAATCCGTTTTTCGTTT
scaffold_150	489374	489404	-	TGAACAACGTAGGATATCCATATTGTTGCA
scaffold_167	3288	3316	+	AGAAGTACCACTACTGAGAGGAGCCATG
scaffold_45	970557	970578	+	ATCCTACTGATGGACAGCGCC
scaffold_64	128511	128535	+	TTTGTTGTAGACACAACTTGGGAG
scaffold_80	164431	164461	-	TGATAGTTCTAGGAAAAAAAGAGTATGAGT
scaffold_29	835762	835787	-	TGATGTTTCCCTCTTTGTCGAACCA
scaffold_59	483015	483044	-	TAGGTGCTGCTGAAAACCTTGAATAGAGC
scaffold_87	337214	337244	-	TAGCTGTTGTAGGAGGTTGCTTGCTGTGGC
scaffold_29	854887	854915	-	TAACGTTGGTAATTCATCTTCGCCATCC
scaffold_176	456974	457004	+	TCTCTCCGTGGTACAAACTGGAAATAGCCT
scaffold_6740	5744	5769	+	TAGATGAGATGCTTCTGGATATGAA
scaffold_15	1394571	1394600	-	TGTCCTTCACAGCTTTTCCATCGTTCTGT
scaffold_134	97315	97342	-	AAAAGAAATTAACAAAACAAGAGGAGT
scaffold_60	800991	801020	-	TTTACTATCGGCTCGTACCTCAGACAAAA
scaffold_2202	633	659	+	TGCGGTCAAATCTTGCAAGGGCAGCG
scaffold_534	89847	89873	+	TGATAACTTCACCAGATGGCACTGGG
scaffold_15	1396109	1396138	-	TAATTCTCGCCCTACAGTATGGACAATGG
scaffold_90	568396	568422	-	TAACTGATTTTGATTGTGTTCCGGTT
scaffold_438	76148	76174	-	TGACTGCAGAAAAGCCAAGAATTGTC
scaffold_106	166736	166765	-	TGTGATTTATTATTCAAAATGGCGGAAGA
scaffold_311	27415	27440	-	TGCTGGATATTTAAGATGAGATTGT
scaffold_125	574359	574385	+	GGTCTGACGAGGAAGCACCTTAACTG
scaffold_481	68792	68819	-	TGTTAGGATGGTAATTTCGAGTATTGT
scaffold_286	127286	127315	+	ATAGAACTAAAGGACATAGAACGATGCAT
scaffold_83	192616	192645	-	TGTTAACAATTTTAGGTGCTTGGTAGCGG
scaffold_534	90191	90217	+	AGTTTAACGTCGTCCCTGCTGCGCTG
scaffold_208	395294	395324	+	TTTGAACTCATACTGCTCTGGTTGGATTGT
scaffold_24	693704	693731	-	TATCTGCAAAGGCTTGATCGCGAACAG
scaffold_131	195877	195904	+	TAGTTATACTCCTAAAAAACAGTTAAG
scaffold_58	312883	312911	-	CAAGGTTTGACTTGTTACACCCTGCTCT
scaffold_134	85680	85711	-	TAAAAGAAATTAACAAAACAAGAGGAGTAAC
scaffold_57	1012716	1012743	-	CAGTTTAACGTCATCCCTGCTGCGCTG
scaffold_104	452132	452156	-	TTTGTGGTAACAGATGTACAGGGA
scaffold_258	236414	236443	-	TGTACGAAGGCAAGTACTTTTGGAAGGTA
scaffold_1482	14131	14157	-	TAACAGTAGATAATCTCACGAGAAGA
scaffold_131	195874	195904	+	TAGTTATACTCCTAAAAAACAGTTAAGACT
scaffold_17	425340	425368	-	TTGGTAAACAACTCGAATAAAAGAAATT
scaffold_263	249904	249931	+	TCTGAAATGGACATGCATTGCAGCTGC
scaffold_68	260478	260508	+	TGTGACTCAAGGTATAATGCATAAGAAACG
scaffold_252	92472	92499	-	TACAGCAGCTGTCTTGTAGTTGGGTCG
scaffold_11	1672037	1672061	+	TGATATAAGAAAGACAACTCCAGT
scaffold_220	342048	342078	-	TCCGGCGATAGTGGTGGGAGTGTCTCCTCC
scaffold_243	212792	212822	-	TCAAAGGACCAACACAATAGAACAGTCATC
scaffold_196	234622	234649	-	TCTTCTCTTTGGTCGTCTAACACTTCG
scaffold_56	83376	83399	+	TGACAATTCAATTGGTGATCGTG
scaffold_156	448070	448098	-	GATGACTTTGATATGACATCTTGACGTC
scaffold_305	165946	165971	+	TTGGTCTGGGTTATTCTGGTCCTGG
scaffold_697	2117	2143	+	TACAGACGTAAGACCAAAAACACCGG
scaffold_134	97315	97343	-	AAAAGAAATTAACAAAACAAGAGGAGTA
scaffold_441	101378	101404	+	TTGGATGCTGCTGACATTGCTTGCAT
scaffold_24	609617	609640	+	GGTCTGACGAGGAAGCACCTAAA
scaffold_29	836090	836120	-	TCAAACTCTTCATCATCAGACTCTCCGAAG
scaffold_315	189283	189310	-	TGTGTCTTCAGCTGAGGCAGGTAGGTC
scaffold_8413	2206	2235	-	TACTAGCCTCCTTTGCTGTTCTGAATACT
scaffold_41	74010	74035	+	AAGGTACACGGCTGGTGAAATGGCG
scaffold_68	259267	259292	+	TGTTTAATGATCAATTGATTTTCGT
scaffold_93	37476	37506	+	TGAAAGCGGACAATCAGATGAATCCTCTCT
scaffold_176	457136	457162	+	TTGGATCGACAAAATTGTACCGGTGT
scaffold_261	164030	164059	-	TGTAGCGTCGTCCACGTATTTAAGCCTGG
scaffold_328	119107	119133	-	TCGGTACTCTATAATCCTCGCTTCGG
scaffold_470	82415	82444	-	TGTTCAGGTTCTTGAATTTTACTGACTGG
scaffold_246	260662	260691	-	TAACTCATGTGCGTACAAATAAACATCAT
scaffold_36	1063176	1063202	+	TACGAAGGCAAGTACTTTCGGAAGGT
scaffold_56	83643	83669	+	TATGGACTAGAGATTTCTTGCATTTA
scaffold_29	838539	838565	-	TTTGATCGTATGGCAATGCCATAATA
scaffold_481	68792	68822	-	TGTTAGGATGGTAATTTCGAGTATTGTATC
scaffold_470	73845	73871	-	TATGTGTTTATCCAGTTGTTGATCCC
scaffold_2	1617328	1617357	+	TAGGTAAGATCAACTGTACAAGTACCACT
scaffold_38	194806	194834	+	TTCGATACCAATTATGGCAGTTACTGTT
scaffold_90	575816	575844	-	TAGGTTTGTTAGCGAAGTTCGGTTTATG
scaffold_470	82112	82140	-	TAGGTTTGTTAGCGAAGTTCGGCTTATG
scaffold_24	1129611	1129640	-	TCTCGCAAAACTCGCAGAAATGTAGCCGC
scaffold_57	1016584	1016614	-	TACGCGATGATTGTGAAACCGATGAAAATG
scaffold_176	457398	457427	+	TAAGGACATTGAGAAACTCTTCTTTTGTA
scaffold_220	363995	364021	-	TCCAGTCTGTGAGGTGAAGCCTCTTT
scaffold_402	128490	128514	-	CAGAAAAGATTGTGTCTAAAGTGA
scaffold_12	1459698	1459726	+	TGATTATTGTGGCTGATGGCTGTAAAAT
scaffold_64	889510	889536	-	TGCGGATGCGGAGATTCCGGCGCAAC
scaffold_176	471640	471669	+	TTACAAAGCAATGAAAATCATGTTTTTGA
scaffold_15	1368016	1368044	+	TGAGATGCTTCTGGATATGAACACAACT
scaffold_470	73836	73865	-	TAACTTCAGTATGTGTTTATCCAGTTGTT
scaffold_167	6137	6166	+	GACCAAGAAAAGGAAGTAGGAAGTGAAGC
scaffold_68	75304	75329	-	TTATTTATCACAAGATACGATGGAC
scaffold_9	246570	246593	+	CTTGCTAGCAGAAAGTCGACAAG
scaffold_208	395306	395336	+	TTCTGGCACTCATTTGAACTCATACTGCTC
scaffold_255	336917	336940	+	TTTGCTGTTGCGCGGACATCCAC
scaffold_56	70334	70360	+	TGCAATCCGTTTTTCGTTTAAGGTGA
scaffold_15	1382716	1382745	-	TGGTTCAAGAGGCGAGAGATTGGTAGAAA
scaffold_534	89869	89896	+	TGAGACAAAGTCACGGAAAAAGTTGAT
scaffold_25	639140	639167	-	TAGGCTATTTCTGCAGTTGTCATGTGC
scaffold_311	27415	27439	-	TGCTGGATATTTAAGATGAGATTG
scaffold_36	1061983	1062007	+	TGAATTATGCTGCGATTGAAGAAC
scaffold_47	313158	313184	+	TGTACGAAGGCAAGTACTTTCGGAAG
scaffold_930	17796	17822	+	TAGTCACAAAGGAAGAATGCCGATGC
scaffold_7348	3027	3057	+	TATCACTGCCTGTTGTCCCAGTTCCTGGCC
scaffold_63	900291	900317	-	TCTATTGTGTTGGTCCTTTGATCTTA
scaffold_128	36354	36383	-	TACAAACCCGCACTGGTGAGATTGCGGTT
scaffold_534	90241	90271	+	TGTACACAGCTTCGCAAAGCATTACGGTTG
scaffold_33	450062	450091	-	TCAGCACCACTTTCCACAGTTTACGTGGC
scaffold_286	127288	127316	+	CATAGAACTAAAGGACATAGAACGATGC
scaffold_534	89848	89874	+	TTGATAACTTCACCAGATGGCACTGG
scaffold_1460	24482	24511	-	TAAATAGACTAACGCTTGAGAAGTTGATC
scaffold_311	27413	27440	-	AATGCTGGATATTTAAGATGAGATTGT
scaffold_1	1954566	1954595	-	TTGTAGATTTTATAGAACATATGTGCTTG
scaffold_67	862389	862416	-	TGGTAGTGTAGAGCCTCTAAGTAGTCC
scaffold_261	163754	163779	-	TTCATTGCTTTCTTGAATATGGTTT
scaffold_1482	14152	14181	-	GAAGATCAGAGAAAGACAACAACACGAGT
scaffold_15	1368024	1368048	+	TAGATGAGATGCTTCTGGATATGA
scaffold_60	800798	800828	-	TCGACACAAGTAAATTATTTTTATAGCTGA
scaffold_106	587271	587299	+	TATTAGTCGTTGCACCCCCTCTTTGTCT
scaffold_150	533540	533564	-	TGTACTAGATCGTGGTCGCTCATG
scaffold_176	456933	456962	+	TAGGCGGTAGACAGCACGCTAAACACCCA
scaffold_87	377500	377528	-	TGTTGATCCCATCCTCGTCGCCAGAATG
scaffold_387	128847	128874	-	TAGAAGATGACAAGCCGTGATAATCGT
scaffold_534	90183	90217	+	AGTTTAACGTCGTCCCTGCTGCGCTGATTCTGTA
scaffold_15	1402787	1402816	-	TGCAGCAGACGCTTTCTGGTATGATCATC
scaffold_83	630255	630283	-	TTCCAGTTGAGATCAAGATAAATTAGCT
scaffold_143	110653	110682	+	TAACGATAACTGTGTTATTGCTTGTTGGC
scaffold_168	72398	72421	+	TAGATGAGATGCTTCTGGATATG
scaffold_392	90523	90552	-	TTGTTTACAACTGGCGCTGGTATGTGTGG
scaffold_7	1188272	1188301	+	TTCTCAATTGTTTTCTGCCGTCGTCTTTC
scaffold_734	19814	19845	-	TCTACATTTATTAAGTCGGTAAAAATCTTGC
scaffold_60	800991	801019	-	TTTACTATCGGCTCGTACCTCAGACAAA
scaffold_481	19813	19837	+	CGAATGCTCAAGACGAGATACACC
scaffold_150	481924	481948	-	TAGGATCGTAAAATAAACTAACGA
scaffold_115	33705	33733	+	TTCTGTAGTTTGTCAATGAGTGCATCGG
scaffold_1	1941674	1941702	-	GATGATTGTATTGAACTGTTCGTAGCAG
scaffold_143	156138	156167	+	TCACTAGTTCATCTCTAAACTCAGCAACT
scaffold_134	346877	346906	-	TCGTTAAGAATTTCTCCGGTAAACTCACA
scaffold_128	36349	36374	-	TCTGGTACAAACCCGCACTGGTGAG
scaffold_205	377629	377659	+	AGTACTTGCAAGCTCTGAAAACACTGAGTA
scaffold_1971	3930	3955	+	TCAGCCATAAACCTCGTCACGAAGG
scaffold_8260	2834	2863	+	TAAAAGGCTAGGAGTTACCGGTGGAGCCC
scaffold_17	1250878	1250904	+	TAAGACGAGAGATTTGCTTTGTGAAC
scaffold_24	609616	609640	+	GGTCTGACGAGGAAGCACCTAAAC
scaffold_41	27176	27201	+	AGTACACGACTGGTGAAATGGCGCT
scaffold_64	889594	889620	-	TTGACGGGAACAGCCGGTGACTCGGT
scaffold_66	808253	808281	-	CTTGTATCTATCAACTGTTGAAAAGTTC
scaffold_534	89848	89873	+	TGATAACTTCACCAGATGGCACTGG
scaffold_106	166736	166766	-	TGTGATTTATTATTCAAAATGGCGGAAGAG
scaffold_128	36459	36488	-	TAGTAGTCAGGATTTGGGAACTGATTGTT
scaffold_24	608008	608036	-	TTGGGATGTCTAGACAGTAGTGGAGAGG
scaffold_387	125280	125310	-	TATGAGGTAACACAATCTTTGAATGACCCA
scaffold_11	1671012	1671036	+	TTGGAACCCATTAGAAATTTCGAT
scaffold_15	1383105	1383134	-	TTAGTTGGTTTTGCAGGCATGTACTGGCG
scaffold_143	156138	156169	+	TCTCACTAGTTCATCTCTAAACTCAGCAACT
scaffold_87	377500	377529	-	TGTTGATCCCATCCTCGTCGCCAGAATGT
scaffold_481	19989	20013	+	AACTAACCGAAACGCTGCAGCGGA
scaffold_208	395294	395322	+	TGAACTCATACTGCTCTGGTTGGATTGT
scaffold_68	280652	280681	-	GACTCATGAAAGCATCAACTAAACTAAGG
scaffold_534	89844	89873	+	TGATAACTTCACCAGATGGCACTGGGAAA
scaffold_1867	12540	12565	+	AGCCACTATAACTGAGGAAGACAAG
scaffold_2	1559799	1559827	+	TCCGTGTATGTGTTGAAATTTGGATGGG
scaffold_143	151035	151061	+	TCGATTGATTTCCTCAGGGTTTGTAT
scaffold_2382	8076	8106	+	TGACTAAACCAACCTAGAGCACTGCCGTGT
scaffold_63	900296	900325	-	TGTGTTGGTCCTTTGATCTTAACTCTCCA
scaffold_83	194736	194760	-	TGATACAGTCCAGCTTCTCTACAC
scaffold_134	454606	454633	-	TCTGCAGTCAGTTTTCGTGTGTTTTTG
scaffold_311	27413	27439	-	AATGCTGGATATTTAAGATGAGATTG
scaffold_384	86640	86665	-	TGAGTACAAATGTGACTGGTAGTGT
scaffold_2103	840	869	-	TGATAAGTTTGGTACCCTCATGTCTATGC
scaffold_11	1661860	1661884	+	TAAAAATAAAAATCATATATTGAG
scaffold_15	1397016	1397045	-	TCGGAGAACCAGTTCTCACACAGACTTCC
scaffold_90	575784	575813	-	TTCGGGTTTTGTGGGGTTGATGAGTCTGC
scaffold_120	155257	155281	+	TAAATAACAGAGCGAGAGAGTGTC
scaffold_148	192739	192762	-	CTTGATCTAAAGACCATGTTTGA
scaffold_176	457389	457418	+	TGAGAAACTCTTCTTTTGTAGGACTTATC
scaffold_281	158737	158765	-	TTACATGAGTACAAATGTGACTGGTAGT
scaffold_69	35801	35825	+	AGAAGTACCACTACTGAGAGGAGC
scaffold_24	609302	609327	+	GAAGCATATAGTGATCGACTTTGAT
scaffold_38	332248	332275	+	TCAGGAAATGTTTCGCGGTAGTAACCA
scaffold_1672	14357	14381	-	TACAGCAGCTTGTATGCGATCCTG
scaffold_146	359563	359590	+	TAGCTGAAGGAACGATGAAGAACGGAG
scaffold_148	192723	192749	+	TTAGATCAAGTGTTTTGTTCTCCAAC
scaffold_215	195029	195054	+	TGTTGAACTTGTACCTCTCGAAGGT
scaffold_6039	64	94	+	TTACAAACATCCAAAAATAAATTCAAATGC
scaffold_148	192723	192750	+	TTTAGATCAAGTGTTTTGTTCTCCAAC
scaffold_181	261033	261062	+	TGTGAAACATATTGAGTCATACCTGTGCT
scaffold_311	131658	131682	-	TGTATGTCGGGCTTGTGAGGGGTT
scaffold_35	350634	350657	+	CCGATTATAAGCTGGACACTCTC
scaffold_131	195880	195907	+	TAATAGTTATACTCCTAAAAAACAGTT
scaffold_243	212787	212819	-	TAAGATCAAAGGACCAACACAATAGAACAGTC
scaffold_14132	674	700	+	CGTGAAACATATTGAGTAATACCTGT
scaffold_24	1129613	1129640	-	TCGCAAAACTCGCAGAAATGTAGCCGC
scaffold_7	379848	379874	-	TGGCAGAACTCAGGAAATATCTTGCA
scaffold_15	1397601	1397631	-	TACTTCTTTGACGATGGTGTTAAACTCAAC
scaffold_30	713569	713592	-	CTCAGGAAGAGGGAAGAAGACGT
scaffold_90	573964	573993	-	TTGGTTCATCTTTATTGATTTAGAACAGA
scaffold_1811	11964	11992	-	TGTAGACGTCCTTGGCTCTGTTGGGGGT
scaffold_8710	2586	2612	+	ACGTACCGAAAGAAAAGAAAACGCGT
scaffold_8	159371	159396	+	TGGACTAGAGATTTCTTGCATTTAT
scaffold_11	1671001	1671026	+	TTAGAAATTTCGATAAATCGTATTG
scaffold_23	976506	976532	-	TGCGTATTCAAGCTTTCTTTGTTTGA
scaffold_29	838555	838582	-	TGCCATAATAGTTTTGCAGTTTGTCTA
scaffold_30	760857	760885	+	TGATATATCGTTTTCTATCACTGCGCTT
scaffold_156	448382	448412	-	TCTCAGGATCTCCTTATAGATCTCCATAGT
scaffold_208	395294	395323	+	TTGAACTCATACTGCTCTGGTTGGATTGT
scaffold_333	4364	4393	-	TAGGAGAGTGTCGTCAATACACTTTGTCT
scaffold_23	1110521	1110545	+	TGTGTTTAGCCTGTCGGAATGAGG
scaffold_56	72035	72059	+	TACTTTGGTCCGATAAATGGAATA
scaffold_17	425340	425366	-	TTGGTAAACAACTCGAATAAAAGAAA
scaffold_18	743448	743477	-	TGTTAGTCACTGGGTGAAAACCGAGGGCG
scaffold_176	456974	457002	+	TCTCCGTGGTACAAACTGGAAATAGCCT
scaffold_278	162721	162749	-	CACGAACAGCCATGAGCACAGAATTTCT
scaffold_470	82100	82129	-	TGAGTCTGCAGGTAGGTTTGTTAGCGAAG
scaffold_11	1670801	1670825	+	TACAAAAGGATTTTAGTTTTCGTT
scaffold_15	1397464	1397494	-	TGAAAATCGAAACTTCTAGAGACAGACTCC
scaffold_40	341490	341517	+	TCAACAGTGAAGACAGAACTCGCTGAA
scaffold_60	800769	800795	-	TAAACTGTGAACTGCTAGCAAGAAAC
scaffold_106	156406	156434	-	TGACAAATGACCCCCTGTCCTGAATTAA
scaffold_263	249905	249931	+	TCTGAAATGGACATGCATTGCAGCTG
scaffold_106	588768	588796	+	TTAACAACTGTATCAGGGTTCACTGGTT
scaffold_56	43070	43094	+	TCAGACATCACCAAGAACTGTCGG
scaffold_15	1385566	1385592	-	TGTTGGGTTTCTTGGTTGCTGTACTC
scaffold_15	1391503	1391533	-	TGTACATCAGTCATGGGTAATATAGATTTA
scaffold_24	1362397	1362423	+	TACTCTTTCTGTCTGAGTTTTGATAG
scaffold_441	89013	89042	+	TTGTCAGGCAGATCGTTCACATACAATAA
scaffold_8	822722	822751	-	TGTCTGGTCTTGTCGGTGATGTTCAATGC
scaffold_30	762298	762324	-	TGCAGTCTTTGCAGATATATCTCACT
scaffold_272	96089	96119	-	TCAGGTACTCAATCTCAAAGTGATTCATGT
scaffold_1777	9552	9581	-	CAAGACAGATCGTTAGTAATTGTAACGCC
scaffold_68	259258	259285	+	TGATCAATTGATTTTCGTGATTCTTTG
scaffold_10	1000809	1000839	-	TCAGGTACTCAATCTCGAAGTGATTCATGT
scaffold_23	1110412	1110438	+	TAGATAACAGACGATTGGAGGCAGTT
scaffold_56	43516	43540	+	TATCCACGAAACTGTGATATTGGC
scaffold_1448	17263	17286	+	CAAAAGCAAATGACAGTTATGAT
scaffold_1	1518079	1518106	-	TCTTGCATTTGTTTCTTGTGGAACCTT
scaffold_53	1003815	1003840	-	TACATAGTAGGCCATGAGGACTCAC
scaffold_62	419507	419538	-	AGATTGATCCACTTGAAAAGTTAGATGAGCC
scaffold_470	73840	73870	-	TTCAGTATGTGTTTATCCAGTTGTTGATCC
scaffold_3	2810050	2810079	+	TGCAGACTTTCATAGGGGGCAATGACACC
scaffold_15	1403045	1403073	-	TCACAGCCATTGTAGATTTGTAAAGCTT
scaffold_36	1062187	1062211	+	TTTTGTTCTTAGAAAGAAAGATTA
scaffold_63	900298	900328	-	TGTTGGTCCTTTGATCTTAACTCTCCATGC
scaffold_131	195852	195881	+	TAAGACTATACTAGGAGTTGAAAAAGAAA
scaffold_534	89871	89901	+	TTAAATGAGACAAAGTCACGGAAAAAGTTG
scaffold_346	139128	139154	-	AAGTTTAATAGACGGCTAATCCCCGG
scaffold_14	1453500	1453527	+	AGCGAAGATATTTTTTTAGAAAATTGT
scaffold_25	567915	567941	-	TCTATCAACTCTGAAAGGTTATTTGG
scaffold_143	112139	112166	+	TGATGACTTGGCAATACTGTTGATTTT
scaffold_25	567919	567946	-	TCAACTCTGAAAGGTTATTTGGACTTT
scaffold_64	889595	889622	-	TGACGGGAACAGCCGGTGACTCGGTTG
scaffold_80	174647	174678	-	TATAAATCTTGTATGAAGGAGTCAATGGACT
scaffold_1	1940885	1940911	-	TACGATATTAGCTATACGCGCCATAA
scaffold_55	919442	919469	+	TGCAGAGCAAAGGCGAACAGACTGGAC
scaffold_1	1940885	1940915	-	TACGATATTAGCTATACGCGCCATAAGAAA
scaffold_23	1110418	1110442	+	TTGGTAGATAACAGACGATTGGAG
scaffold_24	607986	608016	-	TTGGCTTGGGTTATATTACCTCTTGGGATG
scaffold_24	609301	609327	+	GAAGCATATAGTGATCGACTTTGATT
scaffold_63	900307	900338	-	TTTGATCTTAACTCTCCATGCTGGACGATCC
scaffold_70	692339	692366	-	TGAAGGTTCTGGAACTGTGATCTCAGG
scaffold_168	290137	290164	+	TAATTCAACATCTACTAAATACGGATT
scaffold_227	164828	164856	-	TGTGTAATCGACGCTGACCGAACTGAAT
scaffold_272	247114	247138	+	TCCTACGTTGATGTTAAAGTCTTG
scaffold_1482	14134	14160	-	CAGTAGATAATCTCACGAGAAGATCA
scaffold_1799	19930	19954	+	TCACAATCCTCGTCTTTTGCGCGG
scaffold_534	90245	90271	+	TGTACACAGCTTCGCAAAGCATTACG
scaffold_4	1383065	1383094	-	TGACGTCTAGGAAGTTGACTACTCGCTTG
scaffold_56	68816	68841	+	TCGTTTCCCGTCGTCTTGACCACAC
scaffold_63	900307	900333	-	TTTGATCTTAACTCTCCATGCTGGAC
scaffold_80	171066	171092	-	TCAACCAACATGACGTCTTCCGGTAG
scaffold_87	346624	346653	-	CGGTTTCGCTTTCAAAAGAAAAAAATGGC
scaffold_115	33851	33877	+	TTACACCAGCTTGTGCTTCCAGTCGG
scaffold_128	36330	36359	-	TCCACAACCTGGCGAGTCTTCTGGTACAA
scaffold_162	251148	251172	-	AACAGTCCTAATGAGTCGGAAAAC
scaffold_534	87455	87481	+	TGATGATTGTTCTGTTTTAGTCGAAG
scaffold_1397	18595	18621	-	AGCCAGAAAAGAAAGAAATTTGAGGT
scaffold_64	889510	889535	-	TGCGGATGCGGAGATTCCGGCGCAA
scaffold_64	889595	889620	-	TGACGGGAACAGCCGGTGACTCGGT
scaffold_240	102112	102142	-	TGCATAGTAGGTACTGGGTGTCTTTCTCTT
scaffold_328	118977	119005	-	CGTAGAAGTTCCTATTGACGAACTGTCT
scaffold_470	82418	82447	-	TCAGGTTCTTGAATTTTACTGACTGGATC
scaffold_24	1129622	1129650	-	TCGCAGAAATGTAGCCGCACCGGGCGTT
scaffold_402	22270	22295	-	GAATACAGAAAAGATTGTGTATAAA
scaffold_63	900288	900316	-	TGTTCTATTGTGTTGGTCCTTTGATCTT
scaffold_168	290634	290664	+	TCTTCTAACAACCGGTCCAATTCTCTCTCT
scaffold_176	469978	470008	+	TGAAAAACAACTAAAAGAAAGATAGGGGAG
scaffold_534	89865	89896	+	TGAGACAAAGTCACGGAAAAAGTTGATAACT
scaffold_734	20119	20149	-	TAAAGTGTTCCAATGTCTTATCGTTCGGGG
scaffold_143	156530	156560	+	TTGTGTTATTCTGCCTAGCATTTCTTGCTT
scaffold_23	461931	461958	-	TGCTAAGTGTAGGTAGAATAGAAATCG
scaffold_23	465370	465400	-	TGTTCTGGTCGTCTGAAGAATGTTCTGGTC
scaffold_64	889595	889621	-	TGACGGGAACAGCCGGTGACTCGGTT
scaffold_90	576258	576282	-	TAGGAAGAAGTGTGCTTTCCAGCG
scaffold_470	82116	82145	-	TTTGTTAGCGAAGTTCGGCTTATGGTCTT
scaffold_534	90192	90217	+	AGTTTAACGTCGTCCCTGCTGCGCT
scaffold_176	457130	457157	+	TCGACAAAATTGTACCGGTGTACAACA
scaffold_2	2696351	2696382	-	TTCACGAACACTCTGGTAGATTTTACTATCG
scaffold_11	385501	385527	-	GGGTAGCCGGGGATCGTACACGCTGA
scaffold_97	229953	229982	+	TTCTTAGTGGTAGACTCCGTGATCGCGGT
scaffold_240	129672	129702	-	TGTAGAAACTCGGCGTCCTTTAAGATAGTT
scaffold_405	16792	16820	+	ACAGAAAAGATTGTGTCTAAAGTGAGTG
scaffold_1482	14131	14155	-	TAACAGTAGATAATCTCACGAGAA
scaffold_15	1394570	1394600	-	TTGTCCTTCACAGCTTTTCCATCGTTCTGT
scaffold_15	1403486	1403513	-	TAGATAATCTCACGAAAAGATCAGAGA
scaffold_24	605485	605513	-	TAGTATACATGGTCTGCTTATGGTCTGC
scaffold_36	1061967	1061991	+	TGAAGAACACTGTTTCATAATCTT
scaffold_60	792233	792260	-	TGACATTGCTTGCATGACTGGGACAGG
scaffold_208	395292	395322	+	TGAACTCATACTGCTCTGGTTGGATTGTAT
scaffold_450	30835	30863	-	TGAAGAAGTATTGCTCGTTGTTGTTTCG
scaffold_481	68795	68821	-	TAGGATGGTAATTTCGAGTATTGTAT
scaffold_45	970547	970572	+	CTGATGGACAGCGCCAGAGTCCTCG
scaffold_60	793082	793105	-	TAACGATCGAGAAACTTGGAAGA
scaffold_227	175746	175770	-	TCAGTAAATCAGTCTCACTCAAGC
scaffold_930	17786	17809	+	AGAATGCCGATGCTGCACAGAGT
scaffold_1971	3724	3751	+	TCAACGTTTTACAATCAATTTAATCAA
scaffold_87	346297	346325	-	TGTTGCTCTCGACTCATTTCAACGGCAC
scaffold_14	1454605	1454631	-	TTTCTAACTTCTCGGACAAAGTTTGC
scaffold_60	800686	800715	-	TCAATACAAACCGTCGTTCAAAACTCACC
scaffold_62	419185	419213	-	TATACTGTGTAGTCTGGTGGAAAGGACG
scaffold_293	146849	146874	+	TATAACGTTTTGACTAGATTCCCAT
scaffold_10	1933985	1934014	+	TCGCGTAGAAAAGACGGGAATAAACGGCT
scaffold_80	52853	52879	+	TAAGCGGGCCAGAAAAGTACAATTCG
scaffold_293	183831	183855	+	TTCAGGTACTCGATCTCAAAGTGA
scaffold_87	346297	346323	-	TGTTGCTCTCGACTCATTTCAACGGC
scaffold_1	1941673	1941702	-	AGATGATTGTATTGAACTGTTCGTAGCAG
scaffold_23	467864	467891	-	TTTGAGCCAAACGTTTGTGTTTATTGT
scaffold_26	212983	213008	+	TACTTCTAGAGTTTGGCTTGCAGAG
scaffold_83	192619	192645	-	TAACAATTTTAGGTGCTTGGTAGCGG
scaffold_87	377494	377520	-	TCCAGTTGTTGATCCCATCCTCGTCG
scaffold_128	36348	36374	-	TTCTGGTACAAACCCGCACTGGTGAG
scaffold_154	327316	327340	+	TCCTACGTTGATATTGAGGTCTTG
scaffold_176	469887	469915	+	TTCGCTCTCGTGGCCTTCGTCTTCGGAA
scaffold_287	78073	78101	-	TCATGGATGTCACGCCTTGGTGTGCAGA
scaffold_434	56347	56375	-	CGTCCACCTATCAAGAGAGTCGCTCTCG
scaffold_1971	11112	11136	+	TGTGTTGTGATTCGATATTGAAGC
scaffold_202	273306	273332	-	TTTGTGTGCAAATAAAAGATGTTTGT
scaffold_15	1391249	1391278	-	AGATCGATTCGGTTTCTTCTATACTTCCC
scaffold_11	1671959	1671985	+	TCCACAACCTCCCCAAGCTGTTCTTG
scaffold_30	760529	760557	+	TACGAGTCGTTAGAAGATGACAAGCCGT
scaffold_113	237524	237550	-	TAGTTGATGCTTTCATGAGTCGTACA
scaffold_176	471066	471092	+	TATTTCCACCATTTCACGTGTCGTCT
scaffold_272	96304	96333	-	TTTGGTAAGCTGCTTCACTGTAGAAGTTT
scaffold_328	67447	67473	-	TCGTAATCGGCGTCCCCACGTTGTGG
scaffold_534	89862	89889	+	AAGTCACGGAAAAAGTTGATAACTTCA
scaffold_15	1397417	1397447	-	TCAGATGATATAGGGGAGAGTAGAATCTTC
scaffold_56	85776	85806	+	TGTTATCAAAGGGCTCAATCTCAGTCAAAC
scaffold_80	55534	55562	+	TTTGTTTGGCCAACCTTGGGCGATGACG
scaffold_148	192365	192389	-	ATTTCGTACAAGTTCTACCTCAGA
scaffold_176	469958	469986	+	TAGGGGAGACAAGTTTCCAGGTAGGTTT
scaffold_240	102112	102136	-	TGCATAGTAGGTACTGGGTGTCTT
scaffold_248	103141	103171	-	TGAGTTGAACGACATACGAAAACGGTCCTG
scaffold_328	67805	67829	-	CTGATACCGTTTTCTTCAACCTTT
scaffold_25	639138	639167	-	TTTAGGCTATTTCTGCAGTTGTCATGTGC
scaffold_328	119562	119590	-	TGTTTGGCATCTCTGGGTTACTATCTCG
scaffold_30	720643	720666	+	CTTGCTAGCAGAAAGATCACGGT
scaffold_60	800798	800827	-	TCGACACAAGTAAATTATTTTTATAGCTG
scaffold_90	575810	575836	-	TGCAGGTAGGTTTGTTAGCGAAGTTC
scaffold_1672	14367	14396	-	TGTATGCGATCCTGGGTAACTGTATATAA
scaffold_1	1954567	1954595	-	TGTAGATTTTATAGAACATATGTGCTTG
scaffold_131	195877	195907	+	TAATAGTTATACTCCTAAAAAACAGTTAAG
scaffold_1482	14131	14160	-	TAACAGTAGATAATCTCACGAGAAGATCA
scaffold_24	607479	607509	-	TGGCTGAGGTTGGCATTTTCTAATATCGTC
scaffold_7	1188272	1188300	+	TCTCAATTGTTTTCTGCCGTCGTCTTTC
scaffold_9	1926167	1926193	-	TAAGAGATTTCTTTCTTTCGGAACTC
scaffold_36	1041521	1041548	+	TTAACAGATGTAGTTGTCATAAGGGCG
scaffold_48	547625	547655	-	GTCATCCTCAAAGCCCTAAGCATAAAGGAA
scaffold_131	192733	192761	+	TGATTGGGAAACTTCTTTCAGAACATTT
scaffold_176	457131	457162	+	TTGGATCGACAAAATTGTACCGGTGTACAAC
scaffold_230	343105	343134	-	TCTTGACCAAGGGCGAAGTTTATCAGTTT
scaffold_240	69771	69799	+	TCACATACTTTTGGTTGAAAAGTCGTGC
scaffold_270	274279	274305	-	TCTCAGTTGGTGGTTTGAAATTGTGG
scaffold_524	44820	44848	+	TGGGTTACTATCTCGGAAGGGAAGGGGC
scaffold_1491	20339	20367	-	TCACATACTTTGGGTTGAAAAGTCGTGC
scaffold_1775	2076	2103	+	TTAACAGATGTAATGGTCATAAGGGCG
scaffold_90	575816	575843	-	TAGGTTTGTTAGCGAAGTTCGGTTTAT
scaffold_230	343124	343151	-	TTATCAGTTTTTTGATTCCCCTGAAAG
scaffold_220	342299	342329	-	TCCATTTTCGAAAGCAGCCAGGTCGGGCTC
scaffold_15	1391248	1391278	-	TAGATCGATTCGGTTTCTTCTATACTTCCC
scaffold_420	153973	154003	+	TCGGAGATTATCCTAGAATCTACTAGATGC
scaffold_1448	17257	17286	+	CAAAAGCAAATGACAGTTATGATGCCACC
scaffold_1672	14346	14374	-	TCAGCCTCTGCTACAGCAGCTTGTATGC
scaffold_2	1617328	1617353	+	TAAGATCAACTGTACAAGTACCACT
scaffold_46	605486	605516	-	TTAAGATCAAAGGACCAACACAATAGAACA
scaffold_83	192672	192702	-	TGTTGAAGTTCCTATCGTGAGATCTTATTG
scaffold_131	195875	195904	+	TAGTTATACTCCTAAAAAACAGTTAAGAC
scaffold_265	272141	272170	+	TTTTAGGCATAATAGATTTCTTATGATGA
scaffold_306	102987	103015	-	TTATAATCACGTGGTTGAAATCGATATT
scaffold_387	128847	128873	-	TAGAAGATGACAAGCCGTGATAATCG
scaffold_534	90121	90150	+	TAAGATTTTCAAAGGTTAGTACTCATTAA
scaffold_15	1400052	1400082	-	TGTATGGGCGCAAAAAATAGTGAGGGAAGT
scaffold_20	283017	283046	-	TGCTGGAGAAGTTTCTCATGTCTTCTGTA
scaffold_24	579096	579126	-	TAGGTAGATAGCAACCAATAAAAATTAAGA
scaffold_56	68810	68841	+	TCGTTTCCCGTCGTCTTGACCACACCCTTTC
scaffold_83	192672	192701	-	TGTTGAAGTTCCTATCGTGAGATCTTATT
scaffold_83	192964	192994	-	TGTGTAACGTACATTTCAAGTTGGTTGGAC
scaffold_7	380071	380100	-	TCATGAAATGAATTTGGATGGTCTGAGTG
scaffold_11	1631317	1631341	+	TAGGTCCCAAGTTTTATAAAAGGC
scaffold_24	1129613	1129639	-	TCGCAAAACTCGCAGAAATGTAGCCG
scaffold_63	900288	900317	-	TGTTCTATTGTGTTGGTCCTTTGATCTTA
scaffold_99	585149	585179	+	TACTAATCTCATTAATAAACTGGTCAAACT
scaffold_168	72398	72426	+	TCAGATAGATGAGATGCTTCTGGATATG
scaffold_196	91111	91141	+	TCCCAGTTTGACCTGTTATCACATAGGACC
scaffold_208	395336	395365	+	TCATGAAATGAATTTGGATGGTGTGAGTG
scaffold_230	343544	343574	-	TAATTGTAGAATCTGTGCATACCCCGCCAC
scaffold_315	100538	100563	+	TATGGTAAAGATAAATCTTACGTGG
scaffold_441	101934	101964	+	TAGGTAAGCCAGAACCATGCTTGAAGGTCT
scaffold_6188	6521	6544	-	ATCCTGAGAAGAAAGGGCCTTGG
scaffold_21	1198735	1198762	+	TTATATCGCACCATCTGTCCAGGGAAG
scaffold_74	54455	54483	+	ACAGTTATGAGAAAAGGTCTGATCAACT
scaffold_534	89863	89891	+	CAAAGTCACGGAAAAAGTTGATAACTTC
scaffold_7	380074	380104	-	TGAAATGAATTTGGATGGTCTGAGTGTTCT
scaffold_15	1397416	1397447	-	TTCAGATGATATAGGGGAGAGTAGAATCTTC
scaffold_36	1063165	1063193	+	AAGTACTTTCGGAAGGTAGTAAAGGAAC
scaffold_60	793075	793105	-	AAACGTATAACGATCGAGAAACTTGGAAGA
scaffold_77	542487	542511	+	TTTGCTGTTGCGCGGACATCCACA
scaffold_83	192727	192756	-	TAGAAGGTTGTGCACTCTATAGAAGGTGA
scaffold_124	428603	428626	+	CTCGAGTCAAGGTCAGCTGAAAT
scaffold_163	448078	448102	-	TAGAAAGTCTACATCCATGGTCTT
scaffold_278	162397	162423	-	CCACGAACAGCCATGAGCACGGAATT
scaffold_278	162720	162746	-	CCACGAACAGCCATGAGCACAGAATT
scaffold_387	128843	128872	-	TCGTTAGAAGATGACAAGCCGTGATAATC
scaffold_448	45565	45591	-	TTGAACTCATACTGCTCCGGTTGGAT
scaffold_1971	4636	4662	+	TGGGATTTTTTCTAACAAGGCCGGCA
scaffold_158	237883	237911	-	TCTCAAACAACTCGTGGCCAAGACGAAG
scaffold_11	1659333	1659359	+	TGGATGTCACTCGGGCTTGGGACTGT
scaffold_15	1368037	1368062	+	TCAGATAGGTCAGATAGATGAGATG
scaffold_26	213090	213116	+	TGATGCTGTATGTCATTTTAACATGG
scaffold_80	174649	174679	-	TAAATCTTGTATGAAGGAGTCAATGGACTC
scaffold_84	627578	627605	+	TCAACACCTAATGATCAATCGATGAGC
scaffold_115	34036	34062	-	TTTGAATGCAATGATTTGGCAGCGAG
scaffold_162	252600	252626	-	TGATGCTGTATGTCATTTTAACTTGG
scaffold_240	100586	100611	-	TATCTCAGTCAAATCTGTGGCGAGG
scaffold_1971	4060	4086	+	TCTGTTCTTCTACATCTTCTTCGGTG
scaffold_1971	4633	4657	+	TTTTTTCTAACAAGGCCGGCACTA
scaffold_18808	153	182	+	TCATCTTTCCGTCGATTTTTCGGTCCTTG
scaffold_123	216815	216843	+	TGTCTGGATGGCATGTAGTGGGAGGTGC
scaffold_1672	14371	14398	-	TGCGATCCTGGGTAACTGTATATAAAA
scaffold_23	461931	461956	-	TGCTAAGTGTAGGTAGAATAGAAAT
scaffold_62	419509	419538	-	ATTGATCCACTTGAAAAGTTAGATGAGCC
scaffold_117	228132	228160	-	TTGAAACTGGTGACTGACTCAATAACGG
scaffold_131	195854	195881	+	TAAGACTATACTAGGAGTTGAAAAAGA
scaffold_131	195878	195904	+	TAGTTATACTCCTAAAAAACAGTTAA
scaffold_134	346880	346906	-	TTAAGAATTTCTCCGGTAAACTCACA
scaffold_158	237882	237911	-	CTCTCAAACAACTCGTGGCCAAGACGAAG
scaffold_328	88855	88884	-	TTAATAGTTATACTCCTAAAAAACAGTTA
scaffold_328	118977	119010	-	CGTAGAAGTTCCTATTGACGAACTGTCTGACTG
scaffold_697	3843	3872	+	TGAACCGCTATCACCGACGATTGACGACC
scaffold_11	1662135	1662159	+	TGTTTACACAACTGGATCATTTAC
scaffold_17	1403411	1403435	-	TCGGTGAATTGAAGTCGGCAGTAT
scaffold_36	1041528	1041552	+	AACGTTAACAGATGTAGTTGTCAT
scaffold_534	90297	90322	+	GGAATGAGTTTTTTTAAAAGCCCAA
scaffold_889	6197	6227	+	TGAGCTGGGGCTGAGAGGGGTAACACCATA
scaffold_2103	843	869	-	TAAGTTTGGTACCCTCATGTCTATGC
scaffold_534	89870	89896	+	TGAGACAAAGTCACGGAAAAAGTTGA
scaffold_1	1943655	1943684	-	TCGGACACACTGGATGCAATGGGCAAAAC
scaffold_7	379947	379972	-	TACCTACACACACTCGTTGTAAACC
scaffold_24	609303	609327	+	GAAGCATATAGTGATCGACTTTGA
scaffold_134	97324	97351	-	TAACAAAACAAGAGGAGTAACCAAAAA
scaffold_533	50666	50694	-	TAAAAGGTGTTTACTTCAAAATTCGGTT
scaffold_534	89855	89886	+	TCACGGAAAAAGTTGATAACTTCACCAGATG
scaffold_534	89862	89891	+	CAAAGTCACGGAAAAAGTTGATAACTTCA
scaffold_596	20503	20535	-	ACATAAGCAACGAAGTTTAGCTTGACACTGCT
scaffold_7348	3028	3057	+	TATCACTGCCTGTTGTCCCAGTTCCTGGC
scaffold_106	588768	588795	+	TAACAACTGTATCAGGGTTCACTGGTT
scaffold_311	27412	27440	-	AAATGCTGGATATTTAAGATGAGATTGT
scaffold_4	602232	602260	-	AATGGACTAGAGATTCCTTGCATTTACA
scaffold_23	480807	480838	-	CAGACTATCTAAATCAATATCCAATTACAAT
scaffold_49	893903	893932	-	TACAGTATTATAAAGTAACGCAATCTTGC
scaffold_55	919443	919469	+	TGCAGAGCAAAGGCGAACAGACTGGA
scaffold_63	15402	15433	-	TGTCTTCCCTCGTAAGTTCCAATGAGGCTCT
scaffold_263	249908	249932	+	TTCTGAAATGGACATGCATTGCAG
scaffold_293	65249	65275	+	TAAGTTCTCTTCTGATAGCAAACGCC
scaffold_24	578470	578501	-	TCTGTCGTTTATTGCGCAAGAGCCTGATGCT
scaffold_5	870743	870772	-	TGAGGGAGTAACAGCCTTTTGTGAGTGGG
scaffold_23	499440	499469	-	TTCTCCATATCTATGATTATTGTCGCCCT
scaffold_29	836036	836060	-	TCTTCGGAAGAGCTATCCGAGCTT
scaffold_29	836121	836149	-	TATCTTCAAACCATAACACCATTTGGTC
scaffold_60	800769	800794	-	TAAACTGTGAACTGCTAGCAAGAAA
scaffold_63	900291	900316	-	TCTATTGTGTTGGTCCTTTGATCTT
scaffold_176	469783	469811	+	TATCTTCAAACCATGAATCCATTTGGTC
scaffold_441	101934	101960	+	TAAGCCAGAACCATGCTTGAAGGTCT
scaffold_6740	5742	5765	+	TGAGATGCTTCTGGATATGAACA
scaffold_6	910445	910475	+	ATGATGCTGAAGCCTGCGAATATCGAGTCG
scaffold_15	1403486	1403516	-	TAGATAATCTCACGAAAAGATCAGAGAAAG
scaffold_392	90524	90552	-	TGTTTACAACTGGCGCTGGTATGTGTGG
scaffold_1482	14137	14167	-	TAGATAATCTCACGAGAAGATCAGAGAAAG
scaffold_115	33705	33732	+	TCTGTAGTTTGTCAATGAGTGCATCGG
scaffold_1	1960575	1960604	-	TTGCTAAACTTGATAATGGATTCAATTCG
scaffold_15	1368037	1368063	+	TTCAGATAGGTCAGATAGATGAGATG
scaffold_24	1128720	1128753	-	TAAACTCACTTATATTCTCTTTACTTTATTTCT
scaffold_24	1129603	1129633	-	TGAATTCCTCTCGCAAAACTCGCAGAAATG
scaffold_25	567917	567942	-	TATCAACTCTGAAAGGTTATTTGGA
scaffold_67	862390	862416	-	GGTAGTGTAGAGCCTCTAAGTAGTCC
scaffold_83	192675	192704	-	TGAAGTTCCTATCGTGAGATCTTATTGGT
scaffold_134	147906	147930	+	CTTGCTAGCAGAAAGATCACGGTT
scaffold_305	166990	167019	+	TGAAAACCGTTGAAAAGAATAGAAACCTT
scaffold_359	68537	68564	+	TGCTGGACTTATAATAATCGAGGAGCC
scaffold_728	46386	46412	+	TGCGTGTTGTACTGGTTGAGCGTTTG
scaffold_1775	2077	2102	+	TAACAGATGTAATGGTCATAAGGGC
scaffold_4942	594	620	-	TTTTAAAGAGTTGATATGAGTTGTAT
scaffold_13	1301034	1301060	+	TTGGAATTACAATTCGGGTACCCTTC
scaffold_286	127278	127307	+	AAAGGACATAGAACGATGCATTGAAGTAG
scaffold_1811	11966	11992	-	TAGACGTCCTTGGCTCTGTTGGGGGT
scaffold_15	1397209	1397239	-	TCTATCAACACTATCTTTGGCACATTGAAT
scaffold_15	1403482	1403511	-	ACAGTAGATAATCTCACGAAAAGATCAGA
scaffold_15	1403506	1403537	-	TCAGAGAAAGACAACGACACGAGTGATTAGC
scaffold_24	607915	607945	-	TGTTTGTGGACGCCAATGACGTCGTTGGGT
scaffold_25	567917	567941	-	TATCAACTCTGAAAGGTTATTTGG
scaffold_25	576233	576262	-	TCGTTCATCACTTGTAACTACTGGTTTGA
scaffold_55	919408	919434	+	TGGAGACCAGATACGTAAGACCATCA
scaffold_60	792023	792052	-	TCAACTTCAGTATGGCTCTTAGAATCACC
scaffold_73	334571	334595	+	TGTCACTTGTCACTTATGTAATAG
scaffold_107	647353	647379	-	TATTTCCAAAGCCTGAAGGATGACAT
scaffold_131	192739	192767	+	TGATATTGATTGGGAAACTTCTTTCAGA
scaffold_303	62521	62545	-	TGAGATTGTATTAAGTAGGGGCTG
scaffold_303	92517	92541	+	TGTAGTGGGGCGTTCGGTTTGGTG
scaffold_306	102988	103015	-	TATAATCACGTGGTTGAAATCGATATT
scaffold_402	128491	128514	-	AGAAAAGATTGTGTCTAAAGTGA
scaffold_1971	7721	7745	+	TTGATTGACGATCTATTCCGTCAA
scaffold_7614	2455	2484	-	TGATGTTGTTTGCGGACAGGTAACACATT
scaffold_8710	2588	2612	+	ACGTACCGAAAGAAAAGAAAACGC
scaffold_293	146849	146876	+	GATATAACGTTTTGACTAGATTCCCAT
scaffold_304	218355	218381	-	TGATTATTGTGGCTGATGGCTGTAAA
scaffold_13	1301034	1301061	+	TTTGGAATTACAATTCGGGTACCCTTC
scaffold_15	1394567	1394596	-	TACTTGTCCTTCACAGCTTTTCCATCGTT
scaffold_54	461902	461930	-	TGAATTTGGATGGTCTGAATGTTCTGGC
scaffold_63	900300	900328	-	TTGGTCCTTTGATCTTAACTCTCCATGC
scaffold_143	155937	155961	+	TTCATATAGCTGTTGTAGTTGTTG
scaffold_230	276757	276781	-	TTTACACCAGCTTGTGCTTCCAGT
scaffold_230	343123	343151	-	TTTATCAGTTTTTTGATTCCCCTGAAAG
scaffold_252	92143	92171	-	TGTGAGTGGAAAAAAGGCGATAATTGTT
scaffold_311	110754	110780	-	TGCTGATGTTATCTTTGATTTTTTCG
scaffold_12	1459698	1459727	+	TTGATTATTGTGGCTGATGGCTGTAAAAT
scaffold_24	609613	609643	+	AGGGGTCTGACGAGGAAGCACCTAAACTGC
scaffold_125	574358	574388	+	AGGGGTCTGACGAGGAAGCACCTTAACTGC
scaffold_148	192738	192765	-	ACTTGATCTAAAGACCATGTTTGACCA
scaffold_18	739559	739584	-	TGTAGTCCTGTAGCCTCCTCAGGGC
scaffold_23	467864	467894	-	TTTGAGCCAAACGTTTGTGTTTATTGTAAC
scaffold_24	693718	693744	-	TGATCGCGAACAGAACTTAGCAGCAA
scaffold_31	1302267	1302295	+	TCCAGGTTTGTAAGGTGTTCTTCGCTGT
scaffold_47	313158	313182	+	TACGAAGGCAAGTACTTTCGGAAG
scaffold_48	626471	626498	+	TGAGTCTGCAGGTAGGTTTGTTAGCGA
scaffold_64	874733	874762	-	TCGGAAGAGCTATCCGAGCTTGAACCGCC
scaffold_131	195874	195907	+	TAATAGTTATACTCCTAAAAAACAGTTAAGACT
scaffold_207	29823	29847	+	ATTGTATGGATTTGTTTTTGGATG
scaffold_303	61767	61795	-	TGCTGCGAAAGAAACTCCAATGGCGTCG
scaffold_470	73847	73871	-	TGTGTTTATCCAGTTGTTGATCCC
scaffold_728	24062	24088	+	TATAGATAACTAAGCACTCTTACTCA
scaffold_1672	14357	14385	-	TACAGCAGCTTGTATGCGATCCTGGGTA
scaffold_24	609298	609327	+	GAAGCATATAGTGATCGACTTTGATTTAC
scaffold_36	1063185	1063209	+	TTGGCTGTACGAAGGCAAGTACTT
scaffold_99	583803	583827	+	TTGGCTGTACAAAGGCAAGTACTT
scaffold_1448	11367	11396	+	GAAGCATATAGTAATCGACTTTGATTTAC
scaffold_1672	14369	14398	-	TATGCGATCCTGGGTAACTGTATATAAAA
scaffold_38	1173515	1173543	+	TGTCTTGACCAAGGGCGAAGTTTATCAG
scaffold_3	2808852	2808881	-	TATGGCAAAAATTAACCGGCATAAATAGG
scaffold_24	578373	578402	-	TATTGGATCATCTCCCTGTCCCGTCTTGG
scaffold_29	838380	838406	-	TGCTTGAAGGTCTTGGTCTTATTTGC
scaffold_79	594904	594930	+	TTTATCTTGTGGCTTACTCTGACATT
scaffold_205	386115	386145	-	TCGTTACACAAAACATCACCCCGTGTGAGA
scaffold_240	110396	110425	-	TTTCTCGTATTCCAGCTCCTGCTAGGTGA
scaffold_565	89696	89720	+	TCACCACTAGAAATCCCTCCTACC
scaffold_8260	3053	3079	+	TGAATAGTTTTTGTATGCTTAAACGT
scaffold_63	900284	900311	-	TGACTGTTCTATTGTGTTGGTCCTTTG
scaffold_303	62514	62540	-	TCGGTGATGAGATTGTATTAAGTAGG
scaffold_1	1959441	1959469	-	TGCTAGAGCTGCCGAGTTTTTGAAGCGA
scaffold_7	379997	380026	-	TGTTCAATTAGACGATATTTTCGTTTCGT
scaffold_11	1660816	1660840	+	TCAAACGCGTGTGTGTTGCTGCTC
scaffold_11	1671153	1671183	+	TGCTCTTGTTGTTTATCACACTGCGTGGCG
scaffold_11	1671633	1671662	+	TGAGGAAAGCCCAGCTCTTGACGATGGGT
scaffold_15	1382994	1383021	-	TCATAGCCTAGTCCATGAATTCTTTGC
scaffold_26	212948	212971	+	GAGGCATCTAAAAGAAGGAGAAA
scaffold_57	1012584	1012614	-	TGCAAGCTCCTCGGCAGAAAAAACTATCGG
scaffold_99	227543	227570	-	TTTGTAGTCACAGATTAATTTAGGATC
scaffold_111	324683	324710	+	TCAGCAAACACAACTCAAGTCACAAAT
scaffold_162	253298	253328	+	TACTTGACAAAATATTGCGTTGCTATGGCA
scaffold_210	408579	408608	+	TGTGTAATCGACGCTGACCGAACTGAATA
scaffold_286	127293	127316	+	CATAGAACTAAAGGACATAGAAC
scaffold_1084	30851	30877	+	TGCAAGGTCTAGCCAGCCTAGCAGTC
scaffold_2796	2143	2171	-	TAATATCAAAGCCCTTTTTGAAGTCTGC
scaffold_24	381024	381053	+	TTGTTGTAAACTGTGATCTTTCTGCTAGC
scaffold_60	800798	800826	-	TCGACACAAGTAAATTATTTTTATAGCT
scaffold_524	48447	48476	+	TAAGCGTGGAGAGCAGCTCGTGCGTTAGC
scaffold_534	90293	90322	+	GGAATGAGTTTTTTTAAAAGCCCAATGGG
scaffold_118	184438	184465	+	TATGAAACTCGCGCATGCGCTAAAAAG
scaffold_15	1368024	1368053	+	TCAGATAGATGAGATGCTTCTGGATATGA
scaffold_15	1396108	1396138	-	TTAATTCTCGCCCTACAGTATGGACAATGG
scaffold_82	599362	599391	+	CATCACTTTATATCACAGACAATAAAATC
scaffold_137	537341	537372	+	TATTTTGTTGTCTTTCAAAGCTTTAGAAACC
scaffold_143	155937	155960	+	TCATATAGCTGTTGTAGTTGTTG
scaffold_150	489263	489288	-	TGTTGAGAGTTTCAAGGATGGAAAG
scaffold_156	448384	448412	-	TCAGGATCTCCTTATAGATCTCCATAGT
scaffold_168	17908	17939	-	TAGAATGGTAGTGTAGAGTCTCTAAGTAGTC
scaffold_236	172337	172360	+	CAGGAGTTAAGAAAAGCGTCTAT
scaffold_734	19816	19845	-	TACATTTATTAAGTCGGTAAAAATCTTGC
scaffold_835	28824	28852	-	TAACAGTGAGCCGCCCGATCCTTTGACC
scaffold_134	346237	346265	-	TGTTATCATTTACAGTAATTTCCGCTTC
scaffold_6740	5742	5769	+	TAGATGAGATGCTTCTGGATATGAACA
scaffold_123	215858	215888	+	TATATACCTGTAACAAGCATGCAGTGCGAC
scaffold_134	97297	97322	-	TTGGTAAACAACTCGAACAAAAGAA
scaffold_346	139136	139160	-	TAGACGGCTAATCCCCGGGTCGAT
scaffold_3454	583	607	-	CAATGTATCAGACATCCAGTCAAA
scaffold_11	1671195	1671221	+	TATTGAGTTGCGAAGCTTGGGTCGCT
scaffold_15	1391268	1391296	-	TATACTTCCCAGAAGGCGTTTCGATGTC
scaffold_35	350633	350657	+	CCGATTATAAGCTGGACACTCTCG
scaffold_36	1063466	1063490	+	TGTAGGGTTTCAGAGCAATTATCG
scaffold_49	695551	695581	+	TATGCGATCCTGGGTAACCGTAAAAAAAAA
scaffold_56	43314	43340	+	TGACACTACAAGCATTACTGCCATTA
scaffold_87	377499	377528	-	TTGTTGATCCCATCCTCGTCGCCAGAATG
scaffold_120	142311	142334	+	TTGGAGAAACAAATATGTAACTT
scaffold_176	457136	457163	+	TTTGGATCGACAAAATTGTACCGGTGT
scaffold_176	457137	457162	+	TTGGATCGACAAAATTGTACCGGTG
scaffold_240	102108	102136	-	TTCTTGCATAGTAGGTACTGGGTGTCTT
scaffold_470	73845	73870	-	TATGTGTTTATCCAGTTGTTGATCC
scaffold_470	82301	82330	-	TGTAGGTAGCTGGCTCTAGTTTGTAGAAG
scaffold_481	68792	68818	-	TGTTAGGATGGTAATTTCGAGTATTG
scaffold_545	87847	87870	+	CAGTCTTTGAATGGCCTACTGAA
scaffold_585	49298	49323	+	TTTGCTACGATGTGGTGACTGTGGC
scaffold_835	28823	28852	-	TTAACAGTGAGCCGCCCGATCCTTTGACC
scaffold_4435	598	623	-	TAATGTACAGAAGAAAGAGAAGTGG
scaffold_264	139387	139416	-	TGCTACGTACAATCAATGCAACTCTCAAC
scaffold_2641	7728	7755	+	TGGTAGGTTTGGGAAAGACAGCGCCAT
scaffold_9	502903	502928	+	CTCGAGTCAAGGTCAGCTGAAATGT
scaffold_15	1382626	1382655	-	TTGGCGGTGTAGACATCCATCACTTTCGG
scaffold_15	1382997	1383021	-	TAGCCTAGTCCATGAATTCTTTGC
scaffold_15	1394591	1394622	-	TCGTTCTGTTCTTCTGCATAGCGGTTCGTCT
scaffold_36	1063514	1063538	+	TATAAAGTGAGAAACGGATAAAAT
scaffold_57	84431	84458	-	TCTGGTGTATCTCATCTTGAGCATTCG
scaffold_57	1012608	1012635	-	TATCGGAATGAGTTTCTTTAAAAGCCC
scaffold_57	1012625	1012655	-	TTAAAAGCCCAATGGGGCTTTTTGCTGAGT
scaffold_79	594908	594933	+	TTCTTTATCTTGTGGCTTACTCTGA
scaffold_80	164456	164482	-	TGAGTGGGAAAGTACATTGGACTGAA
scaffold_534	89856	89886	+	TCACGGAAAAAGTTGATAACTTCACCAGAT
scaffold_1777	9370	9396	-	TCAGAGCTTTGTGCTTGCCTGTTGAA
scaffold_2296	4678	4707	-	CAAGTCCTCTTCCTAAAATAACTCTGGTT
scaffold_2798	4600	4624	-	TCAAGCATACGTTGCTCATCGTTG
scaffold_4945	3942	3971	-	TAACCTCACACAACTCAAGTTATAGTCAC
scaffold_8393	1327	1353	-	TGTTTCAATACTACAATGCAACTGAG
scaffold_8657	702	730	+	TGTGAACCTTTTAGCTTGGCGCTGTAGA
scaffold_55	918857	918884	+	TAGAAGGATTTTCCTTTGCAAGCTTGC
scaffold_405	35922	35948	+	AATAACATCAGCGAGATAGGTAAGCG
scaffold_24	1135040	1135064	-	TCTACACCGCGTTTTTCTTCGATT
scaffold_402	66776	66801	-	ACACAGAAAAGATTGTGTCAAAAGT
scaffold_402	128487	128513	-	ACACAGAAAAGATTGTGTCTAAAGTG
scaffold_7	380175	380203	-	TTCGAGCACATAGTGTCTTTATGTTCCC
scaffold_11	1672208	1672234	+	TCCATTGCTGGTGAACTTCCTGTGAA
scaffold_24	1129831	1129859	-	TATGTAACGTAATACAGTATTATAAAGT
scaffold_30	735272	735300	+	TCAGATTCATCAAGCCGATCTATTGTTT
scaffold_249	353103	353127	+	ATCTATTGCAGACATGCTACCGTT
scaffold_402	128492	128514	-	GAAAAGATTGTGTCTAAAGTGA
scaffold_825	27313	27341	+	TTGGCAGTCCGTCGAGGCGACGATGACT
scaffold_4099	744	773	-	TGTCAGAACAGACCCGCTTCACTAGTCCA
scaffold_11	1670856	1670880	+	TTTCTGGTGAATTTTGAAAAGATT
scaffold_13	1301059	1301088	+	TGCTGTAGAACATCTGGCTGCAGGGTCTT
scaffold_36	1063471	1063495	+	TTTTTTGTAGGGTTTCAGAGCAAT
scaffold_286	127295	127322	-	TCTATGTCCTTTAGTTCTATGTCCCTT
scaffold_286	127287	127316	+	CATAGAACTAAAGGACATAGAACGATGCA
scaffold_294	60517	60543	-	ACCGGAAGTAAACTGGTTACAATGCG
scaffold_697	3584	3613	+	TTATACGAGTCATTAGAAGATGACAAGCC
scaffold_21	619683	619709	-	TGCTCTCGCGGTGGACGTACTGTAGT
scaffold_25	627145	627170	-	TTTATCTTGTGGCTTACTCTGACAT
scaffold_26	280429	280455	+	TAATATGAAAAGGAAGATCGTTGATG
scaffold_56	72319	72347	+	TCGTGCTGAAAGAGAAATGGATCGTCCT
scaffold_56	175603	175633	+	TGTATTCCTCTGAATCCCTCCATTCTTTGT
scaffold_63	900293	900323	-	TATTGTGTTGGTCCTTTGATCTTAACTCTC
scaffold_64	889594	889621	-	TTGACGGGAACAGCCGGTGACTCGGTT
scaffold_68	260482	260508	+	TGTGACTCAAGGTATAATGCATAAGA
scaffold_178	149460	149489	+	TGAACCTCGGCCGTGAGAGTTTGAACAGC
scaffold_272	97138	97167	-	TCTTCTCTTACTGTTTCCCTCAGCTTGGT
scaffold_392	103507	103531	-	TGCCGAACAAGAAGTCTGCTGCGT
scaffold_470	82290	82313	-	TAGGAGATTCTTGTAGGTAGCTG
scaffold_1046	2858	2882	-	TAAGATCAAAGGACCAACACAATA
scaffold_23	499443	499469	-	TCCATATCTATGATTATTGTCGCCCT
scaffold_1971	3571	3600	+	TACGATTCATCGTGCTATTCACGTTCACA
scaffold_12	1459698	1459725	+	GATTATTGTGGCTGATGGCTGTAAAAT
scaffold_24	693856	693883	-	TGATCGGAATGAGTCCCAAGGTTGACT
scaffold_25	567919	567950	-	TCAACTCTGAAAGGTTATTTGGACTTTAAAC
scaffold_47	314727	314757	+	TGCACCGCTTGAGTGTTTACAAATGGTAGA
scaffold_62	419508	419538	-	GATTGATCCACTTGAAAAGTTAGATGAGCC
scaffold_62	500104	500130	-	TTCTATGTCAGATTGCTGCAGTTCTT
scaffold_123	613313	613337	+	TTGGAGAAACAAATATGTAACTTG
scaffold_128	36276	36307	-	TTGCACTGTCCACATTCCAGATATTCAGCTG
scaffold_128	36277	36302	-	TGCACTGTCCACATTCCAGATATTC
scaffold_176	457172	457197	+	TGAAGATTCGATGTGTAGGGTGTGT
scaffold_202	317423	317446	-	AGATTTGTCAGAGGAGTATATAA
scaffold_227	158343	158370	-	TGGATTCACCGTAACTTTGTAGTCTCC
scaffold_236	172436	172461	+	GGTCGACCAATGCTTTCGCCAGAGC
scaffold_291	52323	52351	+	TGAAGTTGCGAGATTGTTAGTTGAGCCT
scaffold_333	4396	4423	-	TTGGCACGTGGGAGACAATCTCATTGA
scaffold_1482	14232	14257	-	TACCACAGGGAACCCAGATATTGTA
scaffold_2053	4901	4925	-	TGAAGGAACATCTCTTTCCCGGAA
scaffold_12	679875	679903	-	TGACCTTGAAAAAAAATCGAATTTCACT
scaffold_24	608009	608036	-	TGGGATGTCTAGACAGTAGTGGAGAGG
scaffold_62	419510	419538	-	TTGATCCACTTGAAAAGTTAGATGAGCC
scaffold_83	192667	192696	-	TTGTCTGTTGAAGTTCCTATCGTGAGATC
scaffold_418	91363	91390	-	TGTTGCTTCATTTCCGGATATGTCGTT
scaffold_10	1008730	1008756	+	GTATAAACGAGCGCAGAGCGTGTTTT
scaffold_15	1394570	1394599	-	TTGTCCTTCACAGCTTTTCCATCGTTCTG
scaffold_24	607832	607861	-	TTGGTCAGTCATCTTGTATTTTTGAGTCT
scaffold_24	608039	608066	-	TCAGATCTGTTTTTCTTTGTCGCGGTT
scaffold_29	836081	836112	-	TCAAAGCCCTCAAACTCTTCATCATCAGACT
scaffold_36	1063186	1063209	+	TTGGCTGTACGAAGGCAAGTACT
scaffold_113	237521	237545	+	GACTCATGAAAGCATCAACTAAAC
scaffold_154	312475	312500	+	TGTTAAGGTCTTGGAGTTGGGGGAG
scaffold_176	469782	469811	+	TATCTTCAAACCATGAATCCATTTGGTCA
scaffold_220	342282	342309	-	TACAGGACAAGGCGGCATCCATTTTCG
scaffold_220	363995	364019	-	TCCAGTCTGTGAGGTGAAGCCTCT
scaffold_359	53589	53615	+	TTTGTGTTCAGAGTGTCCACAGACTC
scaffold_534	41754	41782	-	TGTTGCAATACTTGTTGGGTTCACCAGG
scaffold_1971	3945	3969	+	TTTCCTCGCACCCCTCAGCCATAA
scaffold_8926	524	552	+	TGAGATCACAGTTTCAGAACCTTCATTG
scaffold_18808	147	176	+	TTCCGTCGATTTTTCGGTCCTTGTGGTGA
scaffold_41	74007	74034	+	AGGTACACGGCTGGTGAAATGGCGCTG
scaffold_243	212792	212819	-	TCAAAGGACCAACACAATAGAACAGTC
scaffold_1672	14366	14396	-	TTGTATGCGATCCTGGGTAACTGTATATAA
scaffold_1	1518067	1518096	-	TTTAGGCTGCCCTCTTGCATTTGTTTCTT
scaffold_11	1658749	1658773	+	TCCAGTACTTCAATGTCTTGCCAT
scaffold_92	401696	401722	+	TTCGCAGGGGTACCAGGTGTAGACGT
scaffold_99	227672	227701	-	TTTAGGCTGCCCTCTTGAAATTGTTTCTT
scaffold_303	62514	62545	-	TCGGTGATGAGATTGTATTAAGTAGGGGCTG
scaffold_328	123013	123043	-	TAACGAAAACATTGAAGCATCGGACATTGA
scaffold_384	90569	90598	-	TCTTCCTCCGATTTGGACTTAAGCGGGCC
scaffold_534	87453	87481	+	TGATGATTGTTCTGTTTTAGTCGAAGAA
scaffold_10	1000173	1000199	-	TCACATGCTACCGGAATAGATACCAA
scaffold_90	568213	568239	-	TGTTACAGTGGCTTGGTAGATAACAG
scaffold_128	36351	36379	-	TGGTACAAACCCGCACTGGTGAGATTGC
scaffold_304	218354	218381	-	TTGATTATTGTGGCTGATGGCTGTAAA
scaffold_1	1941311	1941339	-	TGTAATGTCTGTCGTAGATCCTTTTGCA
scaffold_23	499441	499469	-	TCTCCATATCTATGATTATTGTCGCCCT
scaffold_30	744202	744225	+	CAGTAGTAGAGATGTTCTACAGA
scaffold_80	55534	55560	+	TGTTTGGCCAACCTTGGGCGATGACG
scaffold_85	76443	76467	+	AATGCTAGAAGTGCCGGTATCAAG
scaffold_47	313222	313250	-	TAAACACTCAAGCGGTGCAATAAAGAAC
scaffold_23	467646	467675	-	TAAAGAAACTAATCTCACCCACATTTGAT
scaffold_1	1940857	1940882	-	TAGGATTAAATGCCTTAATAGAACG
scaffold_24	1140542	1140567	-	TCAAAACACAATTTCCCCTTCTTGA
scaffold_59	382505	382531	-	TTTCACTGACTTTTCCCTGACTGTGG
scaffold_85	82083	82110	-	GCACTTACAAATCTAAGTATAGAGTAG
scaffold_128	36349	36373	-	TCTGGTACAAACCCGCACTGGTGA
scaffold_143	120452	120481	+	TAACTCGATTTTCACTGGCGCACAATTAA
scaffold_196	336321	336346	-	TGGGTTCTCCGCCAGTGTTACGAGG
scaffold_278	157855	157885	-	TAGCTAAACCCTCAGCACTTTTACATGTTA
scaffold_279	237407	237436	+	TATTATCGATCAATAGATAGGGGTATCAC
scaffold_343	82670	82696	-	TCCTTGAAAATTCTGTCCATCTGTCG
scaffold_443	119647	119674	+	TTAATTGGTTTGGACTTTTAATAATAA
scaffold_3566	9351	9379	-	TCAAAGACCTATGTAATGGATGTTGAGA
scaffold_11	1630947	1630971	+	TGTTGGTTTGAGAAAAAAATACAA
scaffold_36	1062086	1062112	+	TGAAGTCTAATTGACGCCCGATCGAT
scaffold_36	1063165	1063190	+	TACTTTCGGAAGGTAGTAAAGGAAC
scaffold_668	46638	46668	+	TCACTGGATGCAATGGGCAGAACATGAGCC
scaffold_4443	1452	1478	+	TCTTTTTGCTGATTTTTCCGATTTCG
scaffold_15	1397470	1397500	-	TCGAAACTTCTAGAGACAGACTCCTCTTCG
scaffold_47	313222	313251	-	TAAACACTCAAGCGGTGCAATAAAGAACA
scaffold_14	1453498	1453527	+	AGCGAAGATATTTTTTTAGAAAATTGTAA
scaffold_15	1394540	1394565	-	TTGGCAGTCCCGTCTTGGTTGAACC
scaffold_24	607372	607402	-	TATAATCGGCGTAATCTATTTGCATGCGTA
scaffold_25	567919	567951	-	TCAACTCTGAAAGGTTATTTGGACTTTAAACT
scaffold_35	350599	350630	+	TCATCAATGAGCTTATGGAATAAACCTTGCT
scaffold_41	176505	176532	+	TGTTTCTTTGACTCGCTTTATATTCTG
scaffold_47	314645	314673	+	TAGTGAAGGAACATCTCTTTCCCGGAAA
scaffold_60	793076	793105	-	AACGTATAACGATCGAGAAACTTGGAAGA
scaffold_64	909555	909585	-	TAATTTACATAGTGTGACAAAGAGGACCGT
scaffold_90	571778	571807	-	TAGTGTTTGAATTCAATTCTAGGCTCGTA
scaffold_115	33704	33730	+	TGTAGTTTGTCAATGAGTGCATCGGT
scaffold_202	273308	273332	-	TGTGTGCAAATAAAAGATGTTTGT
scaffold_214	167587	167616	+	TGACCAAATCTATCAACTCTGAAAGGTTA
scaffold_381	77039	77068	+	AATTGAGAAAGGCCCATAAGCTGAAAAGA
scaffold_470	82415	82443	-	TGTTCAGGTTCTTGAATTTTACTGACTG
scaffold_1671	1458	1487	+	TTAACGTAGAAGGAGCAGATTGAAGATCG
scaffold_4443	1452	1476	+	TTTTTGCTGATTTTTCCGATTTCG
scaffold_9199	142	172	-	TCCACAACGATAACACTCTTTATTTTCGCT
scaffold_80	52853	52880	+	TTAAGCGGGCCAGAAAAGTACAATTCG
scaffold_534	89871	89900	+	TAAATGAGACAAAGTCACGGAAAAAGTTG
scaffold_8	1768856	1768886	+	TGTAATGTCTGTCGTAGATCCTTCTGCAGA
scaffold_176	469960	469986	+	TAGGGGAGACAAGTTTCCAGGTAGGT
scaffold_1	1518069	1518096	-	TAGGCTGCCCTCTTGCATTTGTTTCTT
scaffold_1	1940885	1940910	-	TACGATATTAGCTATACGCGCCATA
scaffold_2	2696352	2696382	-	TCACGAACACTCTGGTAGATTTTACTATCG
scaffold_7	544659	544687	+	TATTTTCGTGCTGCGTGTTCGTAGGTTT
scaffold_15	1397405	1397433	-	TAGAAGACCATTTCAGATGATATAGGGG
scaffold_18	747512	747538	-	TGAGTATTCAGATTTATTATTGAACT
scaffold_24	693854	693883	-	GATGATCGGAATGAGTCCCAAGGTTGACT
scaffold_25	567915	567939	-	TCTATCAACTCTGAAAGGTTATTT
scaffold_40	341491	341517	+	TCAACAGTGAAGACAGAACTCGCTGA
scaffold_56	43723	43750	+	TACTACTGCTCCTTTTTTGGGTCCGTG
scaffold_57	1016310	1016340	-	TGTTCTGTTTTAGTCGAAGAAACCGCAAGT
scaffold_68	84019	84051	-	TGATACTTGGATTGACAAACTTTTCGGAATCT
scaffold_87	374139	374165	-	TCGAAGGCTTTTGGCGTTGGTAATCC
scaffold_97	229953	229981	+	TCTTAGTGGTAGACTCCGTGATCGCGGT
scaffold_99	227674	227701	-	TAGGCTGCCCTCTTGAAATTGTTTCTT
scaffold_123	216632	216662	+	TGACGACTTAGAATTCGTCAGGAAATCATG
scaffold_128	36459	36483	-	TAGTAGTCAGGATTTGGGAACTGA
scaffold_208	395293	395322	+	TGAACTCATACTGCTCTGGTTGGATTGTA
scaffold_215	195027	195054	+	TGTTGAACTTGTACCTCTCGAAGGTCT
scaffold_252	151793	151822	+	GGTGAACGAATTGACAACTTTGTTAGTGA
scaffold_346	139130	139154	-	GTTTAATAGACGGCTAATCCCCGG
scaffold_534	89892	89920	+	TTGGATGTTTGTCACATCATTAAATGAG
scaffold_534	90248	90271	+	TGTACACAGCTTCGCAAAGCATT
scaffold_534	90296	90322	+	GGAATGAGTTTTTTTAAAAGCCCAAT
scaffold_734	20124	20150	-	TGTTCCAATGTCTTATCGTTCGGGGG
scaffold_1953	17225	17250	-	TGACTCGGTTGAAGTCGAAGCACAC
scaffold_2193	10733	10760	+	TATGTATCGAAGACGGAGACCCCGATT
scaffold_7	380072	380101	-	CATGAAATGAATTTGGATGGTCTGAGTGT
scaffold_27	1348713	1348743	+	TACTGTTCGCGCAACTAGCAATAAAAGGCT
scaffold_217	173313	173338	-	TCTTATAAAACATGACAGAGTCGAA
scaffold_286	127281	127307	+	AAAGGACATAGAACGATGCATTGAAG
scaffold_286	127291	127315	+	ATAGAACTAAAGGACATAGAACGA
scaffold_534	86434	86463	+	TTGGTTCGGTGAGAAAAAGCCTGCAATGT
scaffold_106	588768	588797	+	TTTAACAACTGTATCAGGGTTCACTGGTT
scaffold_60	800781	800807	-	TGCTAGCAAGAAACTCATCGACACAA
scaffold_2	382801	382827	-	TACTTCTAGAGTTCAGCTTGCAGAGT
scaffold_2	1617325	1617353	+	TAAGATCAACTGTACAAGTACCACTAAC
scaffold_3	2616400	2616423	+	TAGTAACAGGACTACAGGCTACG
scaffold_3	2808852	2808882	-	TATGGCAAAAATTAACCGGCATAAATAGGA
scaffold_6	910447	910475	+	ATGATGCTGAAGCCTGCGAATATCGAGT
scaffold_13	1301028	1301054	+	TTACAATTCGGGTACCCTTCAGGACC
scaffold_15	1397930	1397959	-	TGAAGAAGTGATGTCCATAAAAGCGTTCT
scaffold_17	425352	425377	-	TCGAATAAAAGAAATTAACAAAACA
scaffold_24	578375	578402	-	TTGGATCATCTCCCTGTCCCGTCTTGG
scaffold_24	693855	693883	-	ATGATCGGAATGAGTCCCAAGGTTGACT
scaffold_24	1359291	1359317	-	TCAACACGTACCATGACAAAGAAGCA
scaffold_54	461923	461955	-	TTCTGGCACTTATTTGAACTCATACTGCTCTG
scaffold_115	33704	33733	+	TTCTGTAGTTTGTCAATGAGTGCATCGGT
scaffold_176	457398	457428	+	TTAAGGACATTGAGAAACTCTTCTTTTGTA
scaffold_176	457402	457431	+	TTTTTAAGGACATTGAGAAACTCTTCTTT
scaffold_279	215224	215248	+	TCTAGTAGGACAGACTGAGCGAAC
scaffold_281	158738	158765	-	TACATGAGTACAAATGTGACTGGTAGT
scaffold_470	82120	82146	-	TTAGCGAAGTTCGGCTTATGGTCTTT
scaffold_470	82130	82157	-	TCGGCTTATGGTCTTTTAAAGTTATGA
scaffold_534	89894	89920	+	TTGGATGTTTGTCACATCATTAAATG
scaffold_8710	2583	2612	+	ACGTACCGAAAGAAAAGAAAACGCGTGTT
scaffold_8	819935	819966	-	TACTTCAGGGACTCCGTATTCCGAGAACACT
scaffold_15	1391496	1391525	-	TTGGAGTTGTACATCAGTCATGGGTAATA
scaffold_15	1394643	1394674	-	TGTCTTGAGTAAAAAATTACTTGAAAACGCC
scaffold_23	461934	461961	-	TAAGTGTAGGTAGAATAGAAATCGGTC
scaffold_34	141219	141240	-	TGAGGCTGTGCTAAGACTGCG
scaffold_11	1670798	1670825	+	TACAAAAGGATTTTAGTTTTCGTTGCC
scaffold_278	162584	162614	-	TTCTGGCCCACAAACAGCCATGAGCACGGA
scaffold_555	63400	63428	-	TCATAGCCTAAGTCCTGTTAAGCATGCG
scaffold_1672	14346	14380	-	TCAGCCTCTGCTACAGCAGCTTGTATGCGATCCT
scaffold_17	425341	425368	-	TGGTAAACAACTCGAATAAAAGAAATT
scaffold_11	1670714	1670738	+	TGCTATAAACCATACAATGGAAGT
scaffold_11	1671011	1671035	+	TGGAACCCATTAGAAATTTCGATA
scaffold_15	1387299	1387323	-	TTTGCGGTAACACCACTTGCTGGC
scaffold_24	609613	609640	+	GGTCTGACGAGGAAGCACCTAAACTGC
scaffold_25	567915	567945	-	TCTATCAACTCTGAAAGGTTATTTGGACTT
scaffold_25	575957	575986	-	TGTTTGTAATTCCCTACAATGAGGTCACG
scaffold_25	575971	576001	-	TACAATGAGGTCACGAAGACGAAGAAGATA
scaffold_36	1064317	1064343	+	TCCAAGAAGGCATTTCCCAAAATCTG
scaffold_47	313158	313188	+	TGGCTGTACGAAGGCAAGTACTTTCGGAAG
scaffold_47	314643	314673	+	TAGTGAAGGAACATCTCTTTCCCGGAAAGT
scaffold_55	928556	928580	+	TGGATGTTTTTTAAGACGTCGCTC
scaffold_62	419638	419666	-	TCACATTGGATGCCTCTTTGGTTTGATT
scaffold_83	192668	192696	-	TGTCTGTTGAAGTTCCTATCGTGAGATC
scaffold_83	194735	194760	-	TTGATACAGTCCAGCTTCTCTACAC
scaffold_117	228133	228160	-	TGAAACTGGTGACTGACTCAATAACGG
scaffold_125	574358	574385	+	GGTCTGACGAGGAAGCACCTTAACTGC
scaffold_136	397700	397730	+	TGACAGTCCTGTAATGAAGCTACCTCTCTA
scaffold_137	537340	537369	+	TTTGTTGTCTTTCAAAGCTTTAGAAACCA
scaffold_143	120605	120634	+	TGGAATCATAGGCGCGCACCAATCAGTAG
scaffold_152	276598	276625	+	TTAGCATATATTTGGTGGCTCTTCTTT
scaffold_240	100588	100611	-	TCTCAGTCAAATCTGTGGCGAGG
scaffold_286	127287	127315	-	TGCATCGTTCTATGTCCTTTAGTTCTAT
scaffold_303	62518	62545	-	TGATGAGATTGTATTAAGTAGGGGCTG
scaffold_328	119103	119133	-	TCATTCGGTACTCTATAATCCTCGCTTCGG
scaffold_361	121426	121455	-	TGTTTACGATTTGGTCAGAAGTCAAGGTT
scaffold_448	45564	45591	-	TTTGAACTCATACTGCTCCGGTTGGAT
scaffold_534	87394	87420	+	TCTGATGATGATTGCCCTGATTGTCC
scaffold_534	90190	90217	+	AGTTTAACGTCGTCCCTGCTGCGCTGA
scaffold_635	429	456	-	TGTATGTAAAACTGAAAAAAAAAATAA
scaffold_4751	936	964	+	TGCGTACTCACTGTTTTTCTTGGCTTGT
scaffold_1	1941676	1941703	-	TGATTGTATTGAACTGTTCGTAGCAGA
scaffold_15	1403486	1403511	-	TAGATAATCTCACGAAAAGATCAGA
scaffold_40	340425	340448	+	GAAAGTATGATGGAACACTGGAT
scaffold_49	893760	893790	-	TATATTCTCTTTACTTTATTTTTTGATCAC
scaffold_64	128504	128528	+	TAGACACAACTTGGGAGAGATGCC
scaffold_293	29495	29522	+	TTGGTACCACCTGCCAGAGCACTGAGC
scaffold_333	6734	6759	-	TGTTTCTGCTTCTTTTCGGCTTGGT
scaffold_387	128846	128872	-	TTAGAAGATGACAAGCCGTGATAATC
scaffold_62	419782	419810	-	TCATAAGGATTCAAGATGGCGGATGTTG
scaffold_79	595902	595927	+	GTGCGTACAAATAAAAATCATTCGC
scaffold_148	192740	192765	-	TTGATCTAAAGACCATGTTTGACCA
scaffold_227	164981	165007	-	TAAGAAAAAATGCAAAGAGAAATGCG
scaffold_249	352990	353017	+	ATGGTATGAAATTGGTTACGGTGAAAG
scaffold_265	272139	272166	+	AGGCATAATAGATTTCTTATGATGAGA
scaffold_441	100985	101012	+	TTTTCGAAGTGAAAAACTCTGTTTTCC
scaffold_489	36465	36489	-	ATCTCATCTATCTGACCTATCTGA
scaffold_707	53874	53900	+	TGTATTCTGGCGCTGATAACGCTTCT
scaffold_64	889594	889622	-	TTGACGGGAACAGCCGGTGACTCGGTTG
scaffold_124	139561	139585	-	AGGCATAATAGACTTCTTATGATG
scaffold_1	1954576	1954606	-	TATAGAACATATGTGCTTGATTTAATTGCC
scaffold_6	1998811	1998837	-	GTCATCCTCAAAGCCCTATGCATAAA
scaffold_15	1392392	1392421	-	TATCAGCTATGCACATCTCCTTGCCCTTA
scaffold_15	1394547	1394577	-	TCCCGTCTTGGTTGAACCAATACTTGTCCT
scaffold_17	67518	67546	-	GACTCATGAAAGCATCAACAAAACTAAG
scaffold_23	467907	467938	-	TCTTGTTTCGTTCGCCATTTTGAATGACTCT
scaffold_23	473405	473431	-	TTTCAAAGTCATATTTATCGGCAGGA
scaffold_25	638678	638707	-	TGCATGACAGTCAGGATGCGGTTTCGGGG
scaffold_26	213087	213116	+	TGATGCTGTATGTCATTTTAACATGGGGT
scaffold_41	27176	27199	+	TACACGACTGGTGAAATGGCGCT
scaffold_57	1012716	1012744	-	CAGTTTAACGTCATCCCTGCTGCGCTGA
scaffold_62	404993	405018	-	TATTACATTGATTGGATGTGCTTTT
scaffold_64	889510	889534	-	TGCGGATGCGGAGATTCCGGCGCA
scaffold_68	75305	75329	-	TATTTATCACAAGATACGATGGAC
scaffold_70	730250	730279	-	TGTGTTTTGAAGTCACAGTTGGGTACCGA
scaffold_79	594909	594933	+	TTCTTTATCTTGTGGCTTACTCTG
scaffold_123	202506	202534	+	TATAGTCTTGGTCTTTTAGTTTAAAGCC
scaffold_123	213754	213783	+	TTTGTTCTTTATTGCCCCGCTTGACTGTT
scaffold_162	252600	252629	-	TGATGCTGTATGTCATTTTAACTTGGGGT
scaffold_176	471638	471668	+	TACAAAGCAATGAAAATCATGTTTTTGAAT
scaffold_202	273291	273320	+	TATTTGCACACAAAATTAAGTGTTACATA
scaffold_338	124358	124389	-	TGTTTGTTGCATGCTTTAGAAATCGGCTAAC
scaffold_372	103747	103776	-	TACATCACTTCAGTCTTCTTGATACTGAT
scaffold_402	68887	68912	-	GAATAGTATGTTTGTTGTTGATGGG
scaffold_448	45563	45591	-	ATTTGAACTCATACTGCTCCGGTTGGAT
scaffold_1667	1289	1315	+	TCTCAGGATCTCCTTATAGATCTCCA
scaffold_7	379947	379971	-	TACCTACACACACTCGTTGTAAAC
scaffold_11	1671195	1671218	+	TGAGTTGCGAAGCTTGGGTCGCT
scaffold_24	1129631	1129661	-	TGTAGCCGCACCGGGCGTTAGAACTCCTCA
scaffold_60	793074	793105	-	TAAACGTATAACGATCGAGAAACTTGGAAGA
scaffold_68	75302	75329	-	TGTTATTTATCACAAGATACGATGGAC
scaffold_83	195144	195174	-	TGCTGCTGCAGAGGCCATAGCGTTTACTGG
scaffold_176	471640	471668	+	TACAAAGCAATGAAAATCATGTTTTTGA
scaffold_230	343125	343151	-	TATCAGTTTTTTGATTCCCCTGAAAG
scaffold_470	73842	73871	-	CAGTATGTGTTTATCCAGTTGTTGATCCC
scaffold_889	7727	7756	+	TAATCCAACCTTCTTCTTGCACTGTCCAC
scaffold_14	1454604	1454631	-	TTTTCTAACTTCTCGGACAAAGTTTGC
scaffold_153	532150	532179	+	AGACAATAAAGAACTTTCTGAAGAAGTGC
scaffold_246	263835	263863	-	TGACCAAGGGCGAAGTTTATCAGTTTTT
scaffold_279	154611	154640	-	TTCTCCACGTTTGATCATGTCCGCCACGA
scaffold_388	120818	120848	+	TCAACACCTAATGATCAATCGATGAGCACA
scaffold_99	583910	583938	-	TCAGCGTGTACGATCCCCGGCTACCCCC
scaffold_4	602234	602260	-	TGGACTAGAGATTCCTTGCATTTACA
scaffold_1	1518067	1518095	-	TTTAGGCTGCCCTCTTGCATTTGTTTCT
scaffold_2	1017527	1017550	+	CCAGCGTATACTCCCTGATGAAG
scaffold_8	1442518	1442543	+	TACTAGCTCTGTGTCGTCAACGACG
scaffold_13	1301056	1301083	+	TAGAACATCTGGCTGCAGGGTCTTTGG
scaffold_23	467949	467978	-	TGCGCAGTCGTTCTGCTGCGGTGTCAGTG
scaffold_23	770032	770061	-	AGCAGCTTGTATGCGATCCTGGGTAACTG
scaffold_24	607483	607514	-	TGAGGTTGGCATTTTCTAATATCGTCGCTGC
scaffold_29	835761	835787	-	TTGATGTTTCCCTCTTTGTCGAACCA
scaffold_36	1141424	1141448	+	TGACGTGTCGACAAGAAGAAACAA
scaffold_40	340423	340448	+	GAAAGTATGATGGAACACTGGATGC
scaffold_60	792632	792659	-	TCTGTTTTCCAGCCACATGAAGAACAC
scaffold_62	419187	419213	-	TACTGTGTAGTCTGGTGGAAAGGACG
scaffold_63	900298	900326	-	TGTTGGTCCTTTGATCTTAACTCTCCAT
scaffold_87	374134	374165	-	TGCAGTCGAAGGCTTTTGGCGTTGGTAATCC
scaffold_90	568568	568595	-	TGGTGTTTGGTTCGTAGTGCAGCGTGT
scaffold_120	168010	168034	-	TCAAGAATAACACCTAAAAATACT
scaffold_123	216824	216847	+	TAATTGTCTGGATGGCATGTAGT
scaffold_131	192733	192757	+	TGGGAAACTTCTTTCAGAACATTT
scaffold_154	327771	327796	+	TGTGTTCTTGCTAAAAGGGGGGTTG
scaffold_156	448381	448412	-	TTCTCAGGATCTCCTTATAGATCTCCATAGT
scaffold_204	260223	260251	+	AAGGCAAGTTTCTCTAAATAGTGAGTTG
scaffold_263	249906	249932	+	TTCTGAAATGGACATGCATTGCAGCT
scaffold_272	96088	96119	-	TTCAGGTACTCAATCTCAAAGTGATTCATGT
scaffold_418	90880	90910	+	TGATCTCTCGTAATTGTAGAATCTGTGCAT
scaffold_2193	10733	10759	+	ATGTATCGAAGACGGAGACCCCGATT
scaffold_15	1396230	1396259	-	TAAATTGCAATGGGAGCAGTTATCCACCT
scaffold_63	900290	900317	-	TTCTATTGTGTTGGTCCTTTGATCTTA
scaffold_106	588774	588800	+	TGCTTTAACAACTGTATCAGGGTTCA
scaffold_114	194866	194895	-	TTTGATCCAAAGAATGCTCCTGTATGATC
scaffold_8710	2586	2609	+	TACCGAAAGAAAAGAAAACGCGT
scaffold_23	461934	461958	-	TAAGTGTAGGTAGAATAGAAATCG
scaffold_150	488863	488890	-	TGCTTATATAAGCTCGAAGGTTTCGAG
scaffold_168	290137	290165	+	TTAATTCAACATCTACTAAATACGGATT
scaffold_1178	773	797	-	ATGAATCTTATGGTGATGTGTGCC
scaffold_1971	7855	7881	+	TAACCAAAATCCCCAGGAAAGCCTTG
scaffold_17	425339	425367	-	TTTGGTAAACAACTCGAATAAAAGAAAT
scaffold_24	605455	605484	-	TTCTCATATCTTTGTCAACAGTAGTAATA
scaffold_134	97296	97324	-	TTTGGTAAACAACTCGAACAAAAGAAAT
scaffold_140	502957	502983	-	TGTTTTGTCGACTTTTCTTTAACAAT
scaffold_2	382801	382825	-	TACTTCTAGAGTTCAGCTTGCAGA
scaffold_3	430853	430879	-	TTAGAGTATAATTAGAAATTTTCTGT
scaffold_4	2683635	2683663	+	AGGATGATGTAAGAATAGAAGATCGGGT
scaffold_10	1000808	1000839	-	TTCAGGTACTCAATCTCGAAGTGATTCATGT
scaffold_15	1382760	1382789	-	TCTTGTCCTGCCATTTAGTAAATACGAGG
scaffold_15	1397929	1397959	-	TTGAAGAAGTGATGTCCATAAAAGCGTTCT
scaffold_23	467885	467909	-	TATTGTAACAGTTTTGGGAAACTC
scaffold_30	762298	762322	-	TGCAGTCTTTGCAGATATATCTCA
scaffold_57	402817	402843	+	TCAAAGCTGACGGCAACATCCACAAC
scaffold_62	419785	419814	-	TAAGGATTCAAGATGGCGGATGTTGACGA
scaffold_80	171763	171789	-	TTTGTCATGTTCTGCTTGGTCCTTCC
scaffold_87	377499	377527	-	TTGTTGATCCCATCCTCGTCGCCAGAAT
scaffold_95	622644	622672	-	TATATAGACGTGAAGGAATACTATTAGA
scaffold_115	55182	55206	+	TAGATCGGTAGCAATGGTATAATA
scaffold_128	36330	36356	-	TCCACAACCTGGCGAGTCTTCTGGTA
scaffold_150	482705	482735	-	TGGTATAGAATAAATTAGACTGCCATAGAA
scaffold_156	448070	448096	-	GATGACTTTGATATGACATCTTGACG
scaffold_261	164402	164426	-	TGCGAACTGTTTATCATTAAGGCG
scaffold_305	166993	167019	+	TGAAAACCGTTGAAAAGAATAGAAAC
scaffold_434	56350	56375	-	CCACCTATCAAGAGAGTCGCTCTCG
scaffold_443	119647	119673	+	TAATTGGTTTGGACTTTTAATAATAA
scaffold_18808	151	179	+	TCTTTCCGTCGATTTTTCGGTCCTTGTG
scaffold_29	834866	834894	-	TTCCACCATTTCACATGTCGCCTCGAGG
scaffold_31	1302270	1302296	+	TTCCAGGTTTGTAAGGTGTTCTTCGC
scaffold_56	72227	72251	+	TTGAATTCGTCGAGCGTTTATTCC
scaffold_63	900284	900314	-	TGACTGTTCTATTGTGTTGGTCCTTTGATC
scaffold_6740	5742	5768	+	AGATGAGATGCTTCTGGATATGAACA
scaffold_23	467866	467894	-	TGAGCCAAACGTTTGTGTTTATTGTAAC
scaffold_56	70063	70087	+	TGGACGAGTGATAGCAACTGAACC
scaffold_59	817298	817326	+	TTCAGACAAAACGGTTCCTCAAAGACTT
scaffold_272	21561	21590	+	TGCAGTATTCTGCCATGTTTCGTAGAGCC
scaffold_304	218356	218381	-	GATTATTGTGGCTGATGGCTGTAAA
scaffold_470	91871	91898	-	TGTGTTCGCTTTTTGTTGTAAACTGTG
scaffold_534	89862	89886	+	TCACGGAAAAAGTTGATAACTTCA
scaffold_343	82764	82791	-	TGGTCAGGGTTGTGAACTGTTTAGCAG
scaffold_765	1909	1932	+	ACGAAAATCAATTGATCATTAAA
scaffold_8	822718	822744	-	TCTTTGTCTGGTCTTGTCGGTGATGT
scaffold_8	822741	822768	-	TGTTCAATGCTACGAGGAGGTTCTTGA
scaffold_15	1394568	1394600	-	ACTTGTCCTTCACAGCTTTTCCATCGTTCTGT
scaffold_24	609633	609658	-	TCAGACCCCTCATTTTCTCCATCAG
scaffold_25	639139	639167	-	TTAGGCTATTTCTGCAGTTGTCATGTGC
scaffold_27	1348713	1348745	+	TCTACTGTTCGCGCAACTAGCAATAAAAGGCT
scaffold_27	1349046	1349076	+	TGAATGACCAAGCAATAAAAACAGCGGTTT
scaffold_28	747537	747563	+	TTGTTAGTTATGTTATAAGTATCTGT
scaffold_29	836090	836115	-	TCAAACTCTTCATCATCAGACTCTC
scaffold_35	351631	351659	+	GAGTAGAGAAAGTTTTCTTGGAGCTAGA
scaffold_51	660305	660330	-	TGGGCAAGAGTTAGATCTGCTTTCT
scaffold_57	1012665	1012695	-	TACACAGCTTCGCAAAGCATTCCGGTTGAC
scaffold_71	454392	454419	+	TACAATATGTAAATACAAAAGAAAAAT
scaffold_99	227544	227570	-	TTGTAGTCACAGATTAATTTAGGATC
scaffold_134	346881	346906	-	TAAGAATTTCTCCGGTAAACTCACA
scaffold_148	192723	192752	+	TCTTTAGATCAAGTGTTTTGTTCTCCAAC
scaffold_167	3094	3116	+	TGATTCTGTACTGTGGTCTTGT
scaffold_387	128843	128873	-	TCGTTAGAAGATGACAAGCCGTGATAATCG
scaffold_470	82121	82146	-	TAGCGAAGTTCGGCTTATGGTCTTT
scaffold_737	13083	13112	-	TTAAAGCAGCTCTCGTTCTATGGAAGCTA
scaffold_1032	27943	27966	+	AGATAGCCAAAAGTGGGATGGAC
scaffold_1084	32075	32099	+	TATCCCTGCAGGGTTGTGGCCTTG
scaffold_1555	17252	17277	+	GCAGGAGTTAAGAAAAGCGTCTGTT
scaffold_1777	11523	11552	-	TAAAAGTTCAGCGTCGGTTTCTAAATCAC
scaffold_3566	9351	9376	-	TCAAAGACCTATGTAATGGATGTTG
scaffold_4435	572	599	-	TAAGTTGGAGCAGTTATTAAAATCATT
scaffold_2	1618006	1618034	+	TGTTGTCGAGATAAAGGAAGACCGCTTT
scaffold_23	976575	976601	-	TTCTATCTTGACACTTTCGCCACCTC
scaffold_24	1128730	1128754	-	TATATTCTCTTTACTTTATTTCTT
scaffold_36	1064317	1064349	+	TCTGTATCCAAGAAGGCATTTCCCAAAATCTG
scaffold_49	893760	893784	-	TATATTCTCTTTACTTTATTTTTT
scaffold_64	128511	128537	+	ATTTTGTTGTAGACACAACTTGGGAG
scaffold_80	52850	52879	+	TAAGCGGGCCAGAAAAGTACAATTCGACG
scaffold_87	377500	377526	-	TGTTGATCCCATCCTCGTCGCCAGAA
scaffold_120	145884	145909	+	TGCGGTCCTATTTGTAGTAAAACAA
scaffold_575	41677	41706	-	TGCTTCTTGGCCTACATATTGTTGATAAA
scaffold_576	71273	71299	-	GGTGATAATAATCAAGGAAGAACCAA
scaffold_10	1008731	1008756	+	GTATAAACGAGCGCAGAGCGTGTTT
scaffold_36	1063443	1063471	+	TATCGTGCGGTAGAAGTCTTCACTTTGT
scaffold_80	52850	52880	+	TTAAGCGGGCCAGAAAAGTACAATTCGACG
scaffold_668	46638	46664	+	TGGATGCAATGGGCAGAACATGAGCC
scaffold_4	2701846	2701874	+	TCATCGGAGATTGCTACGCAATCGACCG
scaffold_2	419459	419490	+	TTATGGAGGTTGGTAAAAAGCAAGTTTCTCT
scaffold_3	2335535	2335564	+	GCCCTTCGTGTTTCTGGTTCCCCTATGGA
scaffold_7	380012	380042	-	TATTTTCGTTTCGTAAAACGCAAGACGGCG
scaffold_7	380017	380043	-	TCGTTTCGTAAAACGCAAGACGGCGG
scaffold_11	1670938	1670962	+	TGCAAGCGATAATTATGCAAAGAC
scaffold_15	1391543	1391569	-	TGAGAAGGTGTTGGGCTAGGCTGCTT
scaffold_23	467451	467477	-	TTTATCTGCAAAGGCTTGATCGCGAA
scaffold_23	467864	467889	-	TTTGAGCCAAACGTTTGTGTTTATT
scaffold_24	1140506	1140537	-	TACCCTTATTCTGAAATTCATGGTAAATTTC
scaffold_29	850823	850847	-	TATCATGCCATTAAAGGACTCATT
scaffold_38	332247	332278	+	TCATCAGGAAATGTTTCGCGGTAGTAACCAC
scaffold_56	79898	79922	+	TCCTCGTGGGTCCTCTGAAGCATG
scaffold_56	83335	83362	+	TGGTCGCTTACGAGAGCAGTCGCTCAG
scaffold_58	652592	652621	-	TGCACTTACAAATCTAAGTATAGAGTAGA
scaffold_60	784259	784289	-	TGTCGATCTGAGCGCGAAAATCCGAAGGAG
scaffold_60	792902	792933	-	TCAACACGTGTCTCGTCGACATCCTCTTTCT
scaffold_60	792929	792952	-	TTCTTGGCTATTTTCGGCAACGT
scaffold_80	171063	171092	-	TCTTCAACCAACATGACGTCTTCCGGTAG
scaffold_106	166652	166679	-	TTAGTAGAAATCCTATACAGTCAGCGG
scaffold_128	36350	36379	-	CTGGTACAAACCCGCACTGGTGAGATTGC
scaffold_131	192667	192697	+	TTTAATTCAGATAATTGCTTACAGACTCCT
scaffold_150	489355	489383	-	TCGAAAGGGCTTATGGTGATGAACAACG
scaffold_168	293141	293166	+	TACGAAACCGGTCCTGACTGTTGAA
scaffold_214	328986	329009	+	TAAGATATCACAATGGTATAAAG
scaffold_252	92022	92051	-	TAGTGAGTTGTCAGCTGATATCTGAAAGA
scaffold_281	158742	158765	-	TGAGTACAAATGTGACTGGTAGT
scaffold_359	68174	68203	+	TATTGGGATGCCAGTGCCGTTGGCTGCAT
scaffold_481	68669	68695	-	TGAAAGACGAAAGCGTAGTGCAAGAT
scaffold_534	86492	86521	+	TAAACGAACTTCAATACTCTAAGCGAATG
scaffold_534	89848	89878	+	AAAGTTGATAACTTCACCAGATGGCACTGG
scaffold_534	90239	90269	+	TACACAGCTTCGCAAAGCATTACGGTTGAC
scaffold_738	25857	25886	-	TGGTGAACTTCTCTTCGGTTGTCATGTTT
scaffold_3708	7469	7500	-	TTGTATCGGATAATGGTCCTAACCTTATCTC
scaffold_1	1943188	1943217	-	TACAAAACAATGTCGGCCCTGAACTGTAA
scaffold_27	1406042	1406073	-	TGTGCGTACAAATAAACATCATTCGCCTGCT
scaffold_36	1063149	1063174	+	TAAAGGAACGACCTCCTGCATAGTG
scaffold_115	33704	33732	+	TCTGTAGTTTGTCAATGAGTGCATCGGT
scaffold_124	139557	139585	-	TTTTAGGCATAATAGACTTCTTATGATG
scaffold_167	10535	10566	-	TATAGCGTGAGTAATCATTGAAAACAAATCT
scaffold_571	40678	40706	+	TCGGATGTGAAGAGAAACTGTAAGGTTT
scaffold_1672	14367	14398	-	TGTATGCGATCCTGGGTAACTGTATATAAAA
scaffold_2202	864	887	-	ATGGCATTTACGACTCAGACATA
scaffold_20	8632	8655	-	AGGACCAGAATTACCCAGACCAA
scaffold_36	1061891	1061915	+	TTACTTCGGCACAGTGGCATTGTC
scaffold_227	165812	165838	-	TGAAGGCGGACAAGCTTTGGAAACAG
scaffold_293	146836	146866	+	TTTGACTAGATTCCCATTCTTGTCGAATGG
scaffold_534	89858	89886	+	TCACGGAAAAAGTTGATAACTTCACCAG
scaffold_1	1941677	1941702	-	GATTGTATTGAACTGTTCGTAGCAG
scaffold_1	1946652	1946682	-	AACAAGCTGCTATTTCTCTTCAAGGTGATC
scaffold_15	1397601	1397628	-	TACTTCTTTGACGATGGTGTTAAACTC
scaffold_15	1402766	1402797	-	TGTAGAGTGAGTTTTCCTTCTTGCAGCAGAC
scaffold_23	120786	120811	-	TATCAAAAGAAGACTAGTTAACTAA
scaffold_24	1129608	1129640	-	TCCTCTCGCAAAACTCGCAGAAATGTAGCCGC
scaffold_25	567914	567941	-	ATCTATCAACTCTGAAAGGTTATTTGG
scaffold_31	106265	106291	-	TATGTACTTTGATAAATAGTTGATCA
scaffold_55	919454	919484	+	TAACTCAACCCCACATGCAGAGCAAAGGCG
scaffold_56	43520	43544	+	TACTTATCCACGAAACTGTGATAT
scaffold_57	114791	114819	-	TGAGGGGTGTTGTTTGACTGGATGTCTG
scaffold_60	374532	374560	-	TAGGCGGAGTGAGATGACAGGATTTTCC
scaffold_60	792894	792922	-	TGTTGACATCAACACGTGTCTCGTCGAC
scaffold_62	419511	419537	-	TGATCCACTTGAAAAGTTAGATGAGC
scaffold_80	164435	164461	-	AGTTCTAGGAAAAAAAGAGTATGAGT
scaffold_83	195147	195174	-	TGCTGCAGAGGCCATAGCGTTTACTGG
scaffold_83	339922	339947	-	TGCCTTCCCATTAGGAATTCGGCTG
scaffold_87	339022	339048	-	TCGTATGGCAATGCCATAATAGTTTT
scaffold_124	139556	139585	-	TTTTTAGGCATAATAGACTTCTTATGATG
scaffold_124	337950	337976	+	AGCATCAGCATTCAAAGCACAAAACG
scaffold_128	36451	36482	-	GGGCAAAGTAGTAGTCAGGATTTGGGAACTG
scaffold_131	195856	195881	+	TAAGACTATACTAGGAGTTGAAAAA
scaffold_143	156530	156557	+	TGTTATTCTGCCTAGCATTTCTTGCTT
scaffold_207	29833	29856	+	CTAATGAATATTGTATGGATTTG
scaffold_405	16792	16819	+	CAGAAAAGATTGTGTCTAAAGTGAGTG
scaffold_434	56350	56374	-	CCACCTATCAAGAGAGTCGCTCTC
scaffold_737	7981	8011	+	TAGGGAAATAGTACAAATCTATCTGCAAAA
scaffold_2	382838	382863	-	GAGGCATCTAAAAGAAGGAGCAAGG
scaffold_11	1659945	1659969	+	TGCGATATGCGATATGCACTTTGA
scaffold_25	579695	579723	-	TCTGCAACTCTAATTTTGATTGACGTTT
scaffold_35	1062891	1062917	+	TGGTATCTGGGAATATGCTTTGGTAA
scaffold_42	536206	536229	-	AGGATTATTAACAAAATTGTAAG
scaffold_60	800956	800980	-	TGCAACGGACGGTATTCACGAACA
scaffold_134	73234	73264	-	TTCATGCTACGTACAATCAATACAACTCTC
scaffold_273	186632	186655	-	AGTGCGTGGAACAAATTTTGAAC
scaffold_286	127284	127307	+	AAAGGACATAGAACGATGCATTG
scaffold_387	128847	128872	-	TAGAAGATGACAAGCCGTGATAATC
scaffold_565	89969	89997	+	GTATGATCTTGATAGGTGTGAAGTGCGA
scaffold_15	1362122	1362149	-	AACGAAGCTAGTAGTGAAGTCGAACGA
scaffold_15	1403483	1403513	-	CAGTAGATAATCTCACGAAAAGATCAGAGA
scaffold_23	478395	478423	-	TGATTTACAATGGATTATAATCACGTGG
scaffold_25	638808	638835	+	TGTGTAGGTAGGCCCTTGGACTTGTGC
scaffold_55	928675	928700	+	TTCGCGTCGGCCGCGTATTTCGTCG
scaffold_75	749020	749046	+	TTTGCTACGATGTGGTGACTGTGGCG
scaffold_150	262	285	-	TCAACCAAGAAAGAACGTGCCGT
scaffold_153	532150	532180	+	GAGACAATAAAGAACTTTCTGAAGAAGTGC
scaffold_168	290041	290070	+	TCCAGGACATGAATTGCTGGTTTCCCTTG
scaffold_133	540232	540258	+	TTCTGGCACTCATTTGAACTCATACT
scaffold_6	1998811	1998836	-	GTCATCCTCAAAGCCCTATGCATAA
scaffold_7	380071	380101	-	TCATGAAATGAATTTGGATGGTCTGAGTGT
scaffold_11	1659940	1659964	+	TATGCGATATGCACTTTGATTTTG
scaffold_15	1390950	1390980	-	TCTAGACAAAATGTAAACAATAAAAATAAA
scaffold_17	425338	425368	-	TTTTGGTAAACAACTCGAATAAAAGAAATT
scaffold_17	425421	425444	+	ATTGAACATATTTCATATTCTGT
scaffold_17	1403323	1403351	-	TGAATAAATCAACCTAGCTGTTAAGTCG
scaffold_25	567912	567941	-	AAATCTATCAACTCTGAAAGGTTATTTGG
scaffold_25	575580	575609	-	TTGGCGATATGAAATCTTGTTGAAATAGA
scaffold_36	1027993	1028018	+	TGTTAAAGTGGCGCTCCTGCTGTTC
scaffold_36	1061841	1061865	+	TGACATTGTTAATGTTGGTCACAT
scaffold_38	332251	332277	+	CATCAGGAAATGTTTCGCGGTAGTAA
scaffold_48	547625	547650	-	GTCATCCTCAAAGCCCTAAGCATAA
scaffold_56	43075	43100	+	TCAACTTCAGACATCACCAAGAACT
scaffold_56	80582	80606	+	TTGTTATAAGTGGCCGGATGAGGT
scaffold_57	1014563	1014587	-	TCATCGAATGGCATCCCAAGGGTC
scaffold_60	374530	374560	-	TGTAGGCGGAGTGAGATGACAGGATTTTCC
scaffold_63	900291	900314	-	TCTATTGTGTTGGTCCTTTGATC
scaffold_63	900296	900326	-	TGTGTTGGTCCTTTGATCTTAACTCTCCAT
scaffold_64	290782	290811	+	TCGGAAATGATTAGGCAAAGTGTTCCAGG
scaffold_99	58205	58233	+	TGAAGAAAATGAATTCTGTAGCTCGATG
scaffold_105	736052	736076	-	TGCAAGCCAAGCCAAGCTATTTGG
scaffold_123	203065	203094	+	TGTGCAATTGGAAAAGTGACAATTTTGCA
scaffold_123	613552	613578	+	TTACAATGCGGTCCTATTTGTAGTAA
scaffold_143	155843	155869	+	TGACTGGTCTGTTATCCTTCCACTGC
scaffold_146	188704	188733	+	TGAGAGTTTCTTTTTGCTGCTGATTCCTG
scaffold_164	2360	2389	+	TGTAAAACTGAGCCCGAACTGGTTTTTGT
scaffold_168	290014	290040	+	TTTGGATGGTGGTTTGAATTTGGCTT
scaffold_168	412859	412888	-	TGCCAGGGCCTTGGTGGAACATCATGAGG
scaffold_176	471060	471089	+	TTCCACCATTTCACGTGTCGTCTCGAGGA
scaffold_196	89997	90023	+	TGCATGTCATTAGTTTGGGTTTGGGC
scaffold_208	395045	395071	+	TTCGTAACATTTTTGCTCGCCGATTT
scaffold_220	342303	342327	-	TTTTCGAAAGCAGCCAGGTCGGGC
scaffold_303	62605	62635	-	TGTGAACCTTTTAGCTTGGCACTGTAGAAC
scaffold_315	102367	102391	+	TGATGAGATAACAATACACATGTA
scaffold_359	53683	53711	+	TTGGTTAGTGGTTAAGGGTACTCGCTTC
scaffold_392	100317	100346	-	TATTACACTTATACTGCTGTATCAAAGTA
scaffold_454	64310	64338	+	TGTAGTGGGGCGTTCGGTTTGGTGAAAG
scaffold_470	82106	82129	-	TGCAGGTAGGTTTGTTAGCGAAG
scaffold_481	68795	68819	-	TAGGATGGTAATTTCGAGTATTGT
scaffold_677	28756	28781	-	TATCACAAATATCACAGGCGAAGGG
scaffold_2053	4886	4911	-	ACTTTCGGAAGGTAGTGAAGGAACA
scaffold_3045	4975	5001	-	TCGAATTTCACTGACTTTTCCCTGAC
scaffold_3259	9646	9670	+	GAAAAACACAAGATGCGGTATCGG
scaffold_8719	2482	2507	-	TGTGTTCTTTGCCAATTGAAGTAGG
scaffold_1	1946649	1946677	-	TTGAACAAGCTGCTATTTCTCTTCAAGG
scaffold_2	1616886	1616916	+	TGTTCTGCTGACAATGGGGTGCTGTTACAA
scaffold_14	1454606	1454631	-	TTCTAACTTCTCGGACAAAGTTTGC
scaffold_24	578370	578399	-	TGGTATTGGATCATCTCCCTGTCCCGTCT
scaffold_27	1348697	1348722	+	TAAAAGGCTAGGAGTTACCGGTGGA
scaffold_29	854872	854902	-	TGGAATTGCCGGGAATAACGTTGGTAATTC
scaffold_35	351631	351660	+	AGAGTAGAGAAAGTTTTCTTGGAGCTAGA
scaffold_49	695551	695579	+	TGCGATCCTGGGTAACCGTAAAAAAAAA
scaffold_55	928804	928828	+	TGCAAAAGATATGTCTTTAACTGT
scaffold_63	900293	900318	-	TATTGTGTTGGTCCTTTGATCTTAA
scaffold_64	52504	52530	-	CGGGATTCACGAACACTTGGGTAGAT
scaffold_146	188711	188740	+	TGAGGCCTGAGAGTTTCTTTTTGCTGCTG
scaffold_243	212794	212822	-	AAAGGACCAACACAATAGAACAGTCATC
scaffold_286	127281	127309	+	CTAAAGGACATAGAACGATGCATTGAAG
scaffold_402	130795	130819	-	CGACTGGTGAAATGGCGCTGATAG
scaffold_470	73827	73855	-	TGACAGATTTAACTTCAGTATGTGTTTA
scaffold_3	2810048	2810077	+	CAGACTTTCATAGGGGGCAATGACACCAC
scaffold_83	194885	194912	+	TAATGAGATATGGGACACTTATGGAGT
scaffold_90	568394	568420	-	TATAACTGATTTTGATTGTGTTCCGG
scaffold_90	575783	575813	-	TTTCGGGTTTTGTGGGGTTGATGAGTCTGC
scaffold_176	469797	469827	+	TCGGACTCTCCTAAGATATCTTCAAACCAT
scaffold_298	218956	218983	-	TGTAAGACCTGTGATATGTTGGGTAGG
scaffold_373	88729	88751	+	AAACGCCTAAGGAACATTGTAA
scaffold_930	17796	17824	+	ATTAGTCACAAAGGAAGAATGCCGATGC
scaffold_1	1940890	1940917	-	TATTAGCTATACGCGCCATAAGAAAAA
scaffold_11	1670831	1670858	+	TTGGATGCATCCGGGGCGAGAAAAAAC
scaffold_424	87925	87950	-	TGCTAAGAATGTCCATATCCACGAA
scaffold_1	1518069	1518095	-	TAGGCTGCCCTCTTGCATTTGTTTCT
scaffold_11	1671047	1671071	+	TACCTTTCCTGCACTTTTTAAACT
scaffold_13	1301037	1301060	+	TTGGAATTACAATTCGGGTACCC
scaffold_15	1382703	1382730	-	TCACGGTTCTACCTGGTTCAAGAGGCG
scaffold_15	1397452	1397481	-	TCTCTTATCCAATGAAAATCGAAACTTCT
scaffold_22	122357	122380	-	TGTTGCAATACTTGTTGGGTTCA
scaffold_23	1109750	1109776	+	TGTGTTTTAGGTGTGGCGCTTGTGAT
scaffold_24	606287	606313	-	TGGTTGTAGACAGCGACGACAGTAAC
scaffold_25	575635	575658	-	TTACACTCGCATGGTTCGGGCTG
scaffold_28	817739	817762	+	TGGTACTTTAAGAAATTGATCTG
scaffold_48	547625	547653	-	GTCATCCTCAAAGCCCTAAGCATAAAG
scaffold_55	919439	919469	+	TGCAGAGCAAAGGCGAACAGACTGGACAAC
scaffold_60	791673	791701	-	TGCTTGAAGGTCTTGGTCTTATTTGCAC
scaffold_60	800766	800794	-	TTGTAAACTGTGAACTGCTAGCAAGAAA
scaffold_62	419507	419537	-	AGATTGATCCACTTGAAAAGTTAGATGAGC
scaffold_83	191398	191422	-	TGCCATCATTATGTGGAATATTAG
scaffold_123	213714	213739	+	TACCACTGGCTAGCGGGAGGTTGGC
scaffold_123	613289	613315	+	TGTAATCGAAAGTTAACGAACGTAAG
scaffold_131	195880	195904	+	TAGTTATACTCCTAAAAAACAGTT
scaffold_134	73250	73279	-	TCAATACAACTCTCAACGATCAACGTTTT
scaffold_143	150324	150354	+	TATGATCTTGATAGGTGTGAAGTGCGATTC
scaffold_202	324077	324106	-	AGCAACAATGTCAACTGCCTTGTATTCTG
scaffold_230	276755	276781	-	TATTTACACCAGCTTGTGCTTCCAGT
scaffold_267	53150	53178	+	TGAGTTGTCAGCTGATACCTGAAAGACG
scaffold_272	247064	247090	+	TACAAGTTCGCATGTTTCAGCGCCGT
scaffold_278	162302	162333	-	CACGAACAGCCATGAACACGGAATTTCTGGC
scaffold_470	82117	82146	-	TTGTTAGCGAAGTTCGGCTTATGGTCTTT
scaffold_524	41906	41935	+	TTCCCGGTTTAGTCAGACACGCTGGTGTG
scaffold_524	47025	47056	+	TGAGATGTACCCGAGCACAACCTTAGAATCT
scaffold_534	90280	90309	+	TTAAAAGCCCAATGGGGCCTTTTGCTGAG
scaffold_565	90500	90526	+	TCTACTCGGAGCAAAATCGGGGAGCT
scaffold_15	1394605	1394629	-	TGCATAGCGGTTCGTCTCCCGAAC
scaffold_23	467855	467883	-	TAAGTCCATTTTGAGCCAAACGTTTGTG
scaffold_24	1128993	1129023	-	TGTTGTCCTTGGCGCTGTCTTTTGCCTGAC
scaffold_29	839273	839304	-	TAGAGACTTTAGAAGATTTTAAATGTAAAAC
scaffold_57	1012594	1012622	-	TCGGCAGAAAAAACTATCGGAATGAGTT
scaffold_123	613289	613313	+	TAATCGAAAGTTAACGAACGTAAG
scaffold_134	566754	566781	-	TCTGACCCGTTTCAACCTAGATAGTTT
scaffold_168	412830	412859	-	TCCAGGAGAATAAGTCAGATGCTAGGGTG
scaffold_194	115417	115442	-	TGATTGTACAGCTGAAATGCCAGCG
scaffold_1482	14157	14181	-	TCAGAGAAAGACAACAACACGAGT
scaffold_15	1394239	1394268	-	TTCCCGACTGTACGGTAAATATCCGTGGA
scaffold_15	1403490	1403519	-	TAATCTCACGAAAAGATCAGAGAAAGACA
scaffold_35	350631	350657	+	CCGATTATAAGCTGGACACTCTCGAC
scaffold_62	500415	500443	-	TGCAGAGGCCATAGCGTTTACTGGTGTC
scaffold_83	195167	195195	-	TTACTGGTGTCTTCGATCAAAGAAACCG
scaffold_105	708253	708279	-	TATCTCCGACGTGTAGGTTTCGCTGT
scaffold_143	156530	156558	+	GTGTTATTCTGCCTAGCATTTCTTGCTT
scaffold_156	226976	227004	-	TTTGTCTCCAGAAAATGTATAAATGCAA
scaffold_230	343082	343113	-	TAACGGAAGGAACGCCCCCAATGTCTTGACC
scaffold_293	4406	4430	-	TCATAGCCTAAGTCCTGTTAAGCA
scaffold_3708	7576	7603	+	TGTCTGCACGGTTCGCTCTGCCTGCCC
scaffold_40	340419	340446	+	AAGTATGATGGAACACTGGATGCTTGT
scaffold_47	313222	313247	-	TAAACACTCAAGCGGTGCAATAAAG
scaffold_24	1129603	1129632	-	TGAATTCCTCTCGCAAAACTCGCAGAAAT
scaffold_24	1129710	1129737	-	TAAACTCACTTATATTCTCTTTACTTT
scaffold_1	1959425	1959451	-	TGATATCACGTGTTGCTGCTAGAGCT
scaffold_2	896104	896129	+	TTTGACAAAAAGCAGAAGCTTTTAT
scaffold_11	1668575	1668599	+	TGGGGATCGTTTACAATCAGCATT
scaffold_11	1670923	1670949	+	TATGCAAAGACAGGCTAATGTTCCAG
scaffold_15	1382760	1382790	-	TCTTGTCCTGCCATTTAGTAAATACGAGGT
scaffold_15	1383106	1383134	-	TAGTTGGTTTTGCAGGCATGTACTGGCG
scaffold_23	1110418	1110441	+	TGGTAGATAACAGACGATTGGAG
scaffold_24	1128746	1128774	-	TATTTCTTGATCACAAACTCTCCGTAGT
scaffold_25	576131	576159	-	TACAGTTCAGACAATACTCCAACGGAGG
scaffold_29	834865	834894	-	TTTCCACCATTTCACATGTCGCCTCGAGG
scaffold_29	838563	838585	-	TAGTTTTGCAGTTTGTCTATCA
scaffold_29	838797	838827	-	TCAATGGAGCGGCTGAATAGGCGACTAGCT
scaffold_45	970547	970574	+	TACTGATGGACAGCGCCAGAGTCCTCG
scaffold_57	1012611	1012635	-	CGGAATGAGTTTCTTTAAAAGCCC
scaffold_60	792022	792052	-	TTCAACTTCAGTATGGCTCTTAGAATCACC
scaffold_60	800767	800795	-	TGTAAACTGTGAACTGCTAGCAAGAAAC
scaffold_60	801036	801066	-	TCAGCCCATTTGAATCCGCATATTTTCTCG
scaffold_64	128504	128530	+	TGTAGACACAACTTGGGAGAGATGCC
scaffold_64	874730	874762	-	TCTTCGGAAGAGCTATCCGAGCTTGAACCGCC
scaffold_64	909560	909590	-	TACATAGTGTGACAAAGAGGACCGTAAAAA
scaffold_79	50978	51009	-	TTTGAACACCATGACAAGCTTTTCTAACTTC
scaffold_83	192794	192820	-	TGGATTTTTTTGGTCTTGTTGAATAG
scaffold_83	192968	192993	-	TAACGTACATTTCAAGTTGGTTGGA
scaffold_89	668139	668162	+	GACAAAACATTGCGTTGCTATGG
scaffold_128	36346	36373	-	TCTTCTGGTACAAACCCGCACTGGTGA
scaffold_131	195880	195908	+	TTAATAGTTATACTCCTAAAAAACAGTT
scaffold_146	90583	90609	-	TTCGGATTCTTGCTTTTGCACAGTGA
scaffold_168	290014	290039	+	TTGGATGGTGGTTTGAATTTGGCTT
scaffold_210	408575	408604	+	TAATCGACGCTGACCGAACTGAATAGTTT
scaffold_240	102116	102142	-	TAGTAGGTACTGGGTGTCTTTCTCTT
scaffold_261	227564	227593	+	TACATCGAGAACTTTCCCTGTGTCAATAG
scaffold_279	215183	215209	+	TGGATTAATATTGACAAGCCCATTTA
scaffold_315	102803	102829	+	TGGTGATGTATCTCGACTCGGGCGCC
scaffold_441	100985	101010	+	TTCGAAGTGAAAAACTCTGTTTTCC
scaffold_697	2728	2753	+	TATTCTCAGGTTTCCAGCTATTACC
scaffold_757	10496	10524	+	TCATAGCTGTAGCTGTAGTTGGTGGGGA
scaffold_7348	3028	3059	+	TGTATCACTGCCTGTTGTCCCAGTTCCTGGC
scaffold_11	1671162	1671186	+	TCCTGCTCTTGTTGTTTATCACAC
scaffold_15	1368016	1368048	+	TAGATGAGATGCTTCTGGATATGAACACAACT
scaffold_18	739556	739584	-	TGTTGTAGTCCTGTAGCCTCCTCAGGGC
scaffold_23	770029	770058	-	TACAGCAGCTTGTATGCGATCCTGGGTAA
scaffold_25	639141	639167	-	AGGCTATTTCTGCAGTTGTCATGTGC
scaffold_47	525833	525862	-	ATCACTCATATCTCAAACGGTGGAATGTT
scaffold_48	551380	551406	-	TACATCTTTAGGAGATCGCGACGACG
scaffold_60	792230	792260	-	TGCTGACATTGCTTGCATGACTGGGACAGG
scaffold_97	249376	249403	+	TTATTTGCTTCTGGAAATGTGGATCCC
scaffold_105	710390	710416	-	TCCAGGTGTCTTTTCAGTAGGCTTTG
scaffold_125	308183	308207	+	TTAAATACTATTTTCAATCTGCCT
scaffold_168	290014	290043	+	TGTTTTGGATGGTGGTTTGAATTTGGCTT
scaffold_303	62599	62625	-	GACGACTGTGAACCTTTTAGCTTGGC
scaffold_379	165381	165407	+	GTATTTACTGGTTATAGGGTAATAAA
scaffold_494	24597	24620	-	TTCAAAAGGATTTTTGAGGAGTC
scaffold_1	1954578	1954606	-	TAGAACATATGTGCTTGATTTAATTGCC
scaffold_8	1767703	1767727	+	TATTGATCTTTAGGGAACTTGGAA
scaffold_15	1403486	1403514	-	TAGATAATCTCACGAAAAGATCAGAGAA
scaffold_49	874710	874733	+	ATAAATATCAGCAATAACCCGCA
scaffold_56	85949	85975	+	TGTGGTGTTATTGAAGGGCTCAATCT
scaffold_56	176100	176131	+	TACCCACCCAAGCAGCGTCTCAGTAGGTTCT
scaffold_60	791692	791719	-	TATTTGCACTATCCCTCTTATAACCAC
scaffold_62	479052	479075	+	GACATAGAAAACACTAAAACCCC
scaffold_63	900307	900330	-	TTTGATCTTAACTCTCCATGCTG
scaffold_138	317676	317702	-	GAGCAATGCAAAGCTAGTCAGACAGC
scaffold_143	150940	150964	+	TTTGCACTGATTTGCTGAACTAGG
scaffold_176	469961	469986	+	TAGGGGAGACAAGTTTCCAGGTAGG
scaffold_196	234550	234576	+	TAGCCAAGAAAGACGATGTCGACGAG
scaffold_1	1941677	1941703	-	GATTGTATTGAACTGTTCGTAGCAGA
scaffold_29	834863	834894	-	TATTTCCACCATTTCACATGTCGCCTCGAGG
scaffold_30	761107	761131	+	ATGAGGTAACACAATCTTTGAATG
scaffold_143	368997	369024	+	TCACAAATATCACAGGCGGAGGGTCAT
scaffold_315	100538	100564	+	TTATGGTAAAGATAAATCTTACGTGG
scaffold_534	89871	89896	+	TGAGACAAAGTCACGGAAAAAGTTG
scaffold_1971	3988	4012	+	TTGAGGATCTGTAGCCGGTCTCCC
scaffold_24	605458	605488	-	TCATATCTTTGTCAACAGTAGTAATAATAG
scaffold_58	312883	312907	-	CAAGGTTTGACTTGTTACACCCTG
scaffold_3	2335541	2335567	+	TGGGCCCTTCGTGTTTCTGGTTCCCC
scaffold_15	1391266	1391296	-	TCTATACTTCCCAGAAGGCGTTTCGATGTC
scaffold_15	1391793	1391821	-	TAGTTGAACACCATATCTTGAGAAGTGT
scaffold_15	1403507	1403537	-	CAGAGAAAGACAACGACACGAGTGATTAGC
scaffold_23	467890	467920	-	TAACAGTTTTGGGAAACTCTTGTTTCGTTC
scaffold_24	578399	578426	-	TGGAAATGCCGTGACGACCGTAAGCGC
scaffold_24	1140477	1140507	-	CAGCAAACACAACTCAAGTTACAAATAAAT
scaffold_25	567916	567946	-	CTATCAACTCTGAAAGGTTATTTGGACTTT
scaffold_25	575976	576001	-	TGAGGTCACGAAGACGAAGAAGATA
scaffold_25	576305	576333	-	TGACGATAACATAGCGGATTGGCGTTTC
scaffold_29	838285	838313	-	TGCCATGTAGGCACTTTTTCAGCAATTC
scaffold_29	841000	841024	-	TGCTTGGAACACTATGCTTTTGGT
scaffold_36	1061975	1062002	+	TATGCTGCGATTGAAGAACACTGTTTC
scaffold_36	1062174	1062202	+	TAGAAAGAAAGATTAAAGAGATGTCAGG
scaffold_50	603002	603031	+	TGGGCCAGAAATTCTGTGGTCATTGGCCC
scaffold_56	175603	175631	+	TATTCCTCTGAATCCCTCCATTCTTTGT
scaffold_59	382507	382531	-	TCACTGACTTTTCCCTGACTGTGG
scaffold_60	800726	800752	-	TTTTCGTCGCTTTCTGTTTGTCGCTT
scaffold_63	900293	900317	-	TATTGTGTTGGTCCTTTGATCTTA
scaffold_63	900298	900330	-	TGTTGGTCCTTTGATCTTAACTCTCCATGCTG
scaffold_87	775365	775391	+	TCTGACAACTTCTCTAAGTCTTCTTC
scaffold_106	229792	229816	-	TAACGACTGCATGTTGAAAAATGG
scaffold_107	647353	647378	-	TATTTCCAAAGCCTGAAGGATGACA
scaffold_113	237519	237547	-	TAGTTTAGTTGATGCTTTCATGAGTCGT
scaffold_115	55182	55207	+	TTAGATCGGTAGCAATGGTATAATA
scaffold_131	194575	194606	+	TAAACAATAGGAATAATACTGGGCCCAAAAC
scaffold_143	156002	156025	+	TTTCCACCATCTTCTGCACTTTG
scaffold_150	488970	488994	-	TGGGAAGGCATCTTTGTGGCTTGG
scaffold_168	289871	289897	+	TCCACAACGATAACACTCTTTATTTT
scaffold_176	457136	457165	+	TATTTGGATCGACAAAATTGTACCGGTGT
scaffold_208	395531	395559	+	TCAAATATCTTGCAAGCAGCGTTTTTAT
scaffold_240	129674	129702	-	TAGAAACTCGGCGTCCTTTAAGATAGTT
scaffold_272	97143	97167	-	TCTTACTGTTTCCCTCAGCTTGGT
scaffold_286	127294	127322	-	TTCTATGTCCTTTAGTTCTATGTCCCTT
scaffold_302	97212	97242	+	TGTTGAGTTGATGTTGAGGGACAGGGTAGG
scaffold_402	128493	128514	-	AAAAGATTGTGTCTAAAGTGA
scaffold_441	89013	89041	+	TGTCAGGCAGATCGTTCACATACAATAA
scaffold_454	64425	64451	+	TATCCACTTTCGTCGAGTGCTTTCTG
scaffold_534	87507	87534	+	TGTGAAGTTGTGGTTCCCCTTTTAGAT
scaffold_697	3584	3612	+	TATACGAGTCATTAGAAGATGACAAGCC
scaffold_825	27302	27330	+	TCGAGGCGACGATGACTGTTCTATTGTG
scaffold_1225	25623	25649	+	TTACTGACTATATAAAAGAGTTGGAG
scaffold_2202	485	515	+	TCGGCGCATGAATGTGTTCCATTCCTCGAT
scaffold_5450	6460	6483	-	TGCTTGTATATGAATTCTAGGAG
scaffold_1	1946646	1946675	-	TAGTTGAACAAGCTGCTATTTCTCTTCAA
scaffold_4	2683636	2683663	+	AGGATGATGTAAGAATAGAAGATCGGG
scaffold_8	159372	159397	+	ATGGACTAGAGATTTCTTGCATTTA
scaffold_17	131473	131500	+	CACGTGAAAAACTTCTCGAGTTACAAG
scaffold_18	747496	747519	-	TATTACAACAAGTTCATGAGTAT
scaffold_24	1140490	1140520	-	TCAAGTTACAAATAAATACCCTTATTCTGA
scaffold_27	1330422	1330446	+	TCACCACAGTCATTGTGTGCTGCT
scaffold_29	836091	836120	-	CAAACTCTTCATCATCAGACTCTCCGAAG
scaffold_56	85780	85804	+	TTATCAAAGGGCTCAATCTCAGTC
scaffold_60	791677	791708	-	TGAAGGTCTTGGTCTTATTTGCACTATCCCT
scaffold_62	419511	419538	-	TGATCCACTTGAAAAGTTAGATGAGCC
scaffold_90	571781	571807	-	TGTTTGAATTCAATTCTAGGCTCGTA
scaffold_126	228476	228504	+	TTATGGAGGTTGGTAAAAGGCAAGTTTC
scaffold_136	286812	286836	-	TTGCCTTGTAAAGTCTCCTACGAC
scaffold_227	159806	159833	-	TGTTCCACAGATCCGGTCCTCGTCGCC
scaffold_243	145290	145314	+	TTACTATATGTCCCTGTGCTATAA
scaffold_316	72637	72667	+	TGACGATTCATCTAATAAAAAGCTTTTGCA
scaffold_481	68758	68787	-	TAATTTTGGTTGTGAGTGGAAAAAAGGCG
scaffold_481	68800	68828	-	TGGTAATTTCGAGTATTGTATCCGGACG
scaffold_534	89892	89919	+	TGGATGTTTGTCACATCATTAAATGAG
scaffold_825	27322	27348	+	TCATTCATTGGCAGTCCGTCGAGGCG
scaffold_5	98501	98525	+	TAATAATAATAATAATCGTTTATT
scaffold_12	756517	756543	+	TGTAGCTCTATCCTTGTCACGTGCTG
scaffold_23	467453	467481	-	TATCTGCAAAGGCTTGATCGCGAACAGA
scaffold_23	1109937	1109963	+	TACTGGCAGAGATATTCTTTGTGATG
scaffold_36	1062185	1062209	+	TTGTTCTTAGAAAGAAAGATTAAA
scaffold_47	314663	314686	+	TACTTTCGGAAGGTAGTGAAGGA
scaffold_49	874704	874733	+	ATAAATATCAGCAATAACCCGCAATTGTC
scaffold_55	928559	928583	+	TCCTGGATGTTTTTTAAGACGTCG
scaffold_57	1012721	1012749	-	TAACGTCATCCCTGCTGCGCTGATTCTG
scaffold_123	620233	620262	+	TGGCTGACACACTCATTGAGAAAAATCTC
scaffold_176	457131	457157	+	TCGACAAAATTGTACCGGTGTACAAC
scaffold_249	14043	14067	-	TGCCGGAGGCGATCTATTTGTTGC
scaffold_286	127287	127315	+	ATAGAACTAAAGGACATAGAACGATGCA
scaffold_441	97964	97987	-	AAGGTGTGGAAAAAAACAACGAT
scaffold_534	90120	90150	+	TAAGATTTTCAAAGGTTAGTACTCATTAAA
scaffold_707	53780	53806	+	TGATTTTTTCGTCATTCTGAACTCTT
scaffold_1	3898	3926	-	GTGATTTGTTTGGGATTCTTCCAGTACT
scaffold_6	1998811	1998842	-	GTCATCCTCAAAGCCCTATGCATAAATGAAA
scaffold_115	32709	32738	+	TTCGAAAGCTTCCGAAAAGAAGCAGATTT
scaffold_115	32709	32737	+	TCGAAAGCTTCCGAAAAGAAGCAGATTT
scaffold_470	73842	73870	-	CAGTATGTGTTTATCCAGTTGTTGATCC
scaffold_481	19640	19663	+	AGCACGAGCAGCTCACACCGGCC
scaffold_211	55830	55854	-	TGTGATAGCCGTTCCAAGCGTCGG
scaffold_243	212806	212834	-	CAATAGAACAGTCATCGTCGCCTCGACG
scaffold_6	2000604	2000629	-	GCAACTCATAAAAAGAAAAGCTAGG
scaffold_7	379997	380025	-	TGTTCAATTAGACGATATTTTCGTTTCG
scaffold_11	1630404	1630430	+	TGTGGTTTCTTTATCTGGTCTTGAAG
scaffold_11	1660682	1660706	+	TAATTTAGAGCGGATGGGCTTTAA
scaffold_11	1662290	1662315	+	TTGGACTGTGTTGGACGAGGCCAGG
scaffold_11	1671957	1671985	+	TCCACAACCTCCCCAAGCTGTTCTTGGG
scaffold_23	467863	467891	-	TTTTGAGCCAAACGTTTGTGTTTATTGT
scaffold_29	850818	850847	-	TGCCATATCATGCCATTAAAGGACTCATT
scaffold_35	351632	351658	+	AGTAGAGAAAGTTTTCTTGGAGCTAG
scaffold_40	611112	611142	-	TCCACAGTTGTCACATTGTTTGCCTTGACC
scaffold_41	74014	74037	+	GAAAGGTACACGGCTGGTGAAAT
scaffold_48	547625	547648	-	GTCATCCTCAAAGCCCTAAGCAT
scaffold_56	176107	176137	+	TGGGTGTACCCACCCAAGCAGCGTCTCAGT
scaffold_57	1012706	1012736	-	TTGAATCCAGCAGTTTAACGTCATCCCTGC
scaffold_59	482575	482599	-	TGTCCACAATGTGCGAGCGTGGGG
scaffold_60	792897	792922	-	TGACATCAACACGTGTCTCGTCGAC
scaffold_63	900288	900314	-	TGTTCTATTGTGTTGGTCCTTTGATC
scaffold_64	890250	890280	-	TAGCATGATACGTGTACCCGTACGATATAA
scaffold_76	37288	37314	-	TTGTAGTCTCCACACAAACGAACACC
scaffold_102	513432	513458	-	TGGTTTACGAACACGACTATTTGGGC
scaffold_106	156428	156452	-	AATTAACCTCACACAACTCAAGTT
scaffold_120	145898	145922	+	TGAGGAATTACAATGCGGTCCTAT
scaffold_131	194505	194534	+	AAACAGTACCATTGACTGAAACACTTTGT
scaffold_134	89041	89067	-	TGCTGAGGCCGCTTTCTCTTTAAACG
scaffold_138	317676	317699	-	GAGCAATGCAAAGCTAGTCAGAC
scaffold_176	457392	457421	+	CATTGAGAAACTCTTCTTTTGTAGGACTT
scaffold_176	473263	473293	+	TAAAAAGTCTGGACATGCCTCTTCACCTGC
scaffold_202	324111	324135	-	GATAACGCTTCTTGCACCGTCACA
scaffold_220	341807	341833	-	TCGTTTTCAGCTCGACTTCCAGCTCG
scaffold_240	110769	110798	-	TTAACAATCCATAATGCAATGCGGCGGAC
scaffold_261	163755	163779	-	TCATTGCTTTCTTGAATATGGTTT
scaffold_281	158881	158909	-	TCACTGTCCGTGTTGATCTGCGTAATGG
scaffold_287	78073	78099	-	TCATGGATGTCACGCCTTGGTGTGCA
scaffold_328	119106	119133	-	TTCGGTACTCTATAATCCTCGCTTCGG
scaffold_470	82418	82444	-	TCAGGTTCTTGAATTTTACTGACTGG
scaffold_534	89891	89920	+	TTGGATGTTTGTCACATCATTAAATGAGA
scaffold_1482	14218	14246	-	GACTTTATTGTTCTTACCACAGGGAACC
scaffold_1491	20344	20367	-	TACTTTGGGTTGAAAAGTCGTGC
scaffold_1555	17252	17275	+	AGGAGTTAAGAAAAGCGTCTGTT
scaffold_1867	12536	12562	+	CACTATAACTGAGGAAGACAAGGCTG
scaffold_1	1940824	1940854	-	TACACAAAACATCACCCCGTGTGAGATCGC
scaffold_5	870745	870772	-	AGGGAGTAACAGCCTTTTGTGAGTGGG
scaffold_11	689411	689435	+	TAATAATAATAATCGTTTATTCAT
scaffold_15	1394603	1394629	-	TCTGCATAGCGGTTCGTCTCCCGAAC
scaffold_21	121404	121428	+	AAGGCTTAGCCATATCCATAACCA
scaffold_23	467885	467908	-	TATTGTAACAGTTTTGGGAAACT
scaffold_24	606076	606106	-	ATGGACGCCACCCACCATGAAGAAGAAGAA
scaffold_29	854867	854897	-	TCGGCTGGAATTGCCGGGAATAACGTTGGT
scaffold_33	450081	450105	-	TTTACGTGGCATCCAAAGCAAAAG
scaffold_49	889312	889341	-	CGCGATGTATGCCTTGCCTTGCTCGGACT
scaffold_60	791643	791672	-	TAAAAGATTCGTTTTGGTAAGCCAGAACC
scaffold_60	800797	800827	-	ATCGACACAAGTAAATTATTTTTATAGCTG
scaffold_67	506179	506202	-	ATGTCGAGCACTTTTCGGAGAAA
scaffold_83	191411	191435	-	TGGAATATTAGTATAGAGGCTAGA
scaffold_83	630256	630283	-	TCCAGTTGAGATCAAGATAAATTAGCT
scaffold_84	717929	717957	+	CGAGATCTCAAGAACTCACCGACAAGTG
scaffold_90	575791	575820	-	TTTGTGGGGTTGATGAGTCTGCAGGTAGG
scaffold_106	163386	163417	-	TCATCGGACTCTCCGAAGATATCTTCAAACC
scaffold_106	588257	588285	+	TTTCTTTTTGCTGCTGATTCCTGAAGGC
scaffold_128	36348	36373	-	TTCTGGTACAAACCCGCACTGGTGA
scaffold_128	36354	36377	-	TACAAACCCGCACTGGTGAGATT
scaffold_176	469799	469830	+	TCATCGGACTCTCCTAAGATATCTTCAAACC
scaffold_240	102109	102136	-	TCTTGCATAGTAGGTACTGGGTGTCTT
scaffold_328	123000	123031	-	TATAGCTAAGTGATAACGAAAACATTGAAGC
scaffold_338	125127	125155	-	TCTATTGTGTCTGTCATGTTTGTAGAAT
scaffold_1971	7636	7662	+	GGAATAAACTCCGGTTTGTCGATTGC
scaffold_6	910447	910471	+	TGCTGAAGCCTGCGAATATCGAGT
scaffold_9	502901	502928	+	CTCGAGTCAAGGTCAGCTGAAATGTCA
scaffold_11	1141600	1141630	+	TGGGAGTCAAGATTTCGTAAGACATCCAGT
scaffold_11	1670929	1670953	+	TAATTATGCAAAGACAGGCTAATG
scaffold_20	8632	8656	-	AGGACCAGAATTACCCAGACCAAC
scaffold_23	461932	461958	-	GCTAAGTGTAGGTAGAATAGAAATCG
scaffold_25	567825	567857	-	TGAGTAGACCAGGACCTTTCAGTTCACAGCCT
scaffold_41	27176	27200	+	GTACACGACTGGTGAAATGGCGCT
scaffold_42	536206	536230	-	AGGATTATTAACAAAATTGTAAGT
scaffold_49	874629	874658	+	ATAGTGAATATAAATGCAGCCCGTCTGGA
scaffold_75	460970	460997	+	TGGCAGAACATGGATTGAAGTTAAAGG
scaffold_83	192420	192448	-	TCGGGATTAGGGAGATTACGGCGAGAAT
scaffold_123	202913	202942	+	TAGAAGCAAAAGGACGGCTGAGAATCCCT
scaffold_123	216758	216783	+	TGGTCCTGGCTTGGATTGTCGTCAT
scaffold_123	613299	613324	+	TATGTAACTTGTAATCGAAAGTTAA
scaffold_134	566738	566764	+	ACGGGTCAGAAGGATCTCACAAGCTG
scaffold_176	457138	457162	+	TTGGATCGACAAAATTGTACCGGT
scaffold_176	457962	457992	+	AACAAAGAGAAAGAAAAGCTCGCGGATTGT
scaffold_205	388897	388926	-	TAGCATGATCGGCCTTCAAACTTTGAACC
scaffold_728	24060	24085	+	AGATAACTAAGCACTCTTACTCATG
scaffold_14132	674	699	+	GTGAAACATATTGAGTAATACCTGT
scaffold_5	594466	594494	-	TGATCCTCTCGTCGATATCTGGCTCATT
scaffold_17	425341	425367	-	TGGTAAACAACTCGAATAAAAGAAAT
scaffold_36	1062011	1062035	+	TGCACAGTGATAAAAGAGGAGAGA
scaffold_37	14351	14381	-	CGATCACATAACTTCATCACCTCGGTACGC
scaffold_107	647352	647378	-	GTATTTCCAAAGCCTGAAGGATGACA
scaffold_123	216693	216722	+	TGTAAAGTTCAAAGCTGCTTGACTTCCTA
scaffold_176	456932	456962	+	TAGGCGGTAGACAGCACGCTAAACACCCAA
scaffold_481	19641	19666	+	CGCAGCACGAGCAGCTCACACCGGC
scaffold_3433	191	221	-	TGAAGGTATCCACAAGGGACTGAAGTTCAC
scaffold_148	192377	192405	-	TTCTACCTCAGACGGGCCTGGACAAGTT
scaffold_83	195166	195195	-	TTTACTGGTGTCTTCGATCAAAGAAACCG
scaffold_191	292715	292741	-	TTACCTCATACCGAGTCAGTCGCGGC
scaffold_11	1621375	1621401	+	TTAGAACTACATGCTCCATGACTTTG
scaffold_11	1668221	1668245	+	TATGACAAATAATAGTAAGGGGAC
scaffold_13	1301059	1301085	+	TGTAGAACATCTGGCTGCAGGGTCTT
scaffold_15	1396787	1396815	-	TAGTCGTAAGGGTTCTTGTGACCAGAGT
scaffold_15	1397526	1397552	-	TACCACATTATTTTCCCACAAAAAGA
scaffold_15	1402630	1402660	-	TCCTTTGACCATGTGAAAACTCCTTTTGTT
scaffold_17	425341	425366	-	TGGTAAACAACTCGAATAAAAGAAA
scaffold_20	282217	282243	+	AGTGCTTGAAAAAAATCATTCGTGGG
scaffold_24	606936	606966	-	TGGAAGTCACTCAGAGTCGTAGTGTTGACC
scaffold_24	606966	606999	-	TACACCTTGCAACTTGCGGACATTGCGCCTCTG
scaffold_24	607573	607596	+	CGACTACGAAGTAGAAAACTCAA
scaffold_24	1140476	1140502	-	TCAGCAAACACAACTCAAGTTACAAA
scaffold_25	575519	575549	-	CGCAACATAAGCAACGAAGTTTAGCCTAAC
scaffold_25	579697	579723	-	TGCAACTCTAATTTTGATTGACGTTT
scaffold_26	212947	212971	+	GAGGCATCTAAAAGAAGGAGAAAG
scaffold_27	1348698	1348722	+	TAAAAGGCTAGGAGTTACCGGTGG
scaffold_30	761107	761130	+	TGAGGTAACACAATCTTTGAATG
scaffold_40	145285	145308	-	TCTACTGTTAACCCACATCTTGA
scaffold_40	340420	340446	+	AAGTATGATGGAACACTGGATGCTTG
scaffold_47	525840	525868	-	ATATCTCAAACGGTGGAATGTTTACTGT
scaffold_49	644057	644080	-	CAGTTCGTCGAGAATTTCCTGGA
scaffold_56	68741	68768	+	TTTCTGCAAAGGCAAGATTTTCTGTCC
scaffold_57	313738	313761	+	CGCCATGTGAAGCGAACTTTGCC
scaffold_70	881315	881340	+	TTGGCTCTGTTGGGGGTTGGTTGCC
scaffold_80	164454	164482	-	TATGAGTGGGAAAGTACATTGGACTGAA
scaffold_83	192681	192707	-	TCCTATCGTGAGATCTTATTGGTGGT
scaffold_85	82084	82110	-	CACTTACAAATCTAAGTATAGAGTAG
scaffold_85	82261	82286	-	TAGAGCGGCAAAAACTTAACAGAAC
scaffold_90	346011	346035	+	TACGAAAGAAACTATCATCACAGG
scaffold_90	568571	568595	-	TGTTTGGTTCGTAGTGCAGCGTGT
scaffold_106	166736	166762	-	TGTGATTTATTATTCAAAATGGCGGA
scaffold_106	588424	588453	+	TCTTCAGGTTGTTAATGATACAGGTTGCA
scaffold_123	216815	216844	+	TTGTCTGGATGGCATGTAGTGGGAGGTGC
scaffold_123	613541	613564	+	TATTTGTAGTAAAACAAGTAGTA
scaffold_128	36273	36302	-	TTCTTGCACTGTCCACATTCCAGATATTC
scaffold_128	36274	36302	-	TCTTGCACTGTCCACATTCCAGATATTC
scaffold_128	36277	36307	-	TGCACTGTCCACATTCCAGATATTCAGCTG
scaffold_131	154850	154880	+	TGCGGCTAAGATAGGATCGTAAAATAAACT
scaffold_132	39137	39167	-	TGAGATCAAGATAAATTAGCTAACCACGCT
scaffold_134	89697	89721	-	TTGGTAAACAACTCGAATAAAAGA
scaffold_137	537265	537296	+	TGGTCGTGCTTAGAGACTTTTCGCGACAGTC
scaffold_142	107655	107678	-	GTAAAACCAATCACAATACTGGA
scaffold_143	150940	150963	+	TTGCACTGATTTGCTGAACTAGG
scaffold_150	489371	489399	-	TGATGAACAACGTAGGATATCCATATTG
scaffold_176	457388	457419	+	TTGAGAAACTCTTCTTTTGTAGGACTTATCT
scaffold_176	457402	457432	+	TTTTTTAAGGACATTGAGAAACTCTTCTTT
scaffold_195	293440	293464	-	AACTCTGAAAGGTTATTTGGACTT
scaffold_220	342305	342329	-	TTCGAAAGCAGCCAGGTCGGGCTC
scaffold_278	162721	162746	-	CACGAACAGCCATGAGCACAGAATT
scaffold_282	274379	274402	+	AGCGCACCGAGTGTCTCATCCGC
scaffold_303	110112	110138	+	TTCGTAGTGCAGCGTGTAGTTATATC
scaffold_306	102988	103014	-	TATAATCACGTGGTTGAAATCGATAT
scaffold_315	100538	100561	+	TGGTAAAGATAAATCTTACGTGG
scaffold_315	102803	102826	+	TGATGTATCTCGACTCGGGCGCC
scaffold_359	47946	47971	+	TGTGAATCCTCTATTTCTGACACCA
scaffold_384	86640	86668	-	TGAGTACAAATGTGACTGGTAGTGTCCA
scaffold_448	45566	45591	-	TGAACTCATACTGCTCCGGTTGGAT
scaffold_470	82284	82313	-	TTTTTCTAGGAGATTCTTGTAGGTAGCTG
scaffold_556	73185	73214	-	TCTGTAGAACAAATGCGGCGAATACGGAG
scaffold_571	40677	40705	+	CGGATGTGAAGAGAAACTGTAAGGTTTG
scaffold_1811	13081	13108	+	TCGAATTGTACTTTTCTGGCCCGCTTA
scaffold_1971	7774	7798	+	TGTCTCTCATCATTTCCCTTTTCG
scaffold_1971	11156	11179	+	ATTGAGACGCTGGTGTAGTAGCC
scaffold_8710	2583	2609	+	TACCGAAAGAAAAGAAAACGCGTGTT
scaffold_23	456597	456626	-	TTTCGAATTCATCCCACATCTTGTAAACA
scaffold_25	576129	576159	-	TTTACAGTTCAGACAATACTCCAACGGAGG
scaffold_36	1068122	1068146	+	TTTGACGCATGAAACGTACACGGC
scaffold_41	74010	74034	+	AGGTACACGGCTGGTGAAATGGCG
scaffold_41	150252	150280	+	TGGATCAGCAAGAGGAAGCTTCAGACGA
scaffold_47	313158	313189	+	TTGGCTGTACGAAGGCAAGTACTTTCGGAAG
scaffold_56	85780	85806	+	TGTTATCAAAGGGCTCAATCTCAGTC
scaffold_60	780408	780434	+	TCTGGAAGTATCCCAAAGGATAGGGA
scaffold_68	280652	280682	-	GACTCATGAAAGCATCAACTAAACTAAGGG
scaffold_74	668303	668331	-	AATCATATTACGACAGGACTTCCAAGTG
scaffold_120	145284	145310	+	TAATGCTTCAAGAATACTTTTAACCT
scaffold_143	369016	369040	+	TGAAGTCGCATGAGTATCACAAAT
scaffold_176	471066	471096	+	TAAATATTTCCACCATTTCACGTGTCGTCT
scaffold_194	331995	332026	+	TAAAAACATAGTCTATCGCAAGTACTCCACT
scaffold_202	317224	317249	+	ACAGTAAACATTCCACCGTTTGAGA
scaffold_220	342299	342327	-	TCCATTTTCGAAAGCAGCCAGGTCGGGC
scaffold_286	127288	127314	+	TAGAACTAAAGGACATAGAACGATGC
scaffold_430	109441	109471	-	GACTCATGAAAGCATCAACTAAACAAAGGG
scaffold_453	81509	81540	-	TGTGCGTACGGTGCAGTGCCTGAAGCTCATG
scaffold_470	82400	82428	-	TGCCCAGGAAAGGAGTGTTCAGGTTCTT
scaffold_534	87497	87526	+	TGTGGTTCCCCTTTTAGATAGCTCTCGAA
scaffold_534	89872	89901	+	TTAAATGAGACAAAGTCACGGAAAAAGTT
scaffold_1178	5355	5384	-	TTATTGTACAAAAAACAACCGAATTTTGA
scaffold_1777	9096	9125	-	TAATTGTTAGGATGGTAATTTCGAGTATT
scaffold_7456	1692	1721	-	TTGTCACTTATGTAATAGATTTATGCCGA
scaffold_15	1402787	1402818	-	TGCAGCAGACGCTTTCTGGTATGATCATCTT
scaffold_17	1403232	1403255	-	TTGGAATTGATGTGAATCTGTCG
scaffold_29	834656	834681	-	TGTTCTTAGATTGGAAGTTCTTACA
scaffold_29	836096	836126	-	TCTTCATCATCAGACTCTCCGAAGATATCT
scaffold_60	800818	800843	-	TTATAGCTGAAAAAAAAAAATTCAG
scaffold_63	900284	900310	-	TGACTGTTCTATTGTGTTGGTCCTTT
scaffold_76	37287	37314	-	TTTGTAGTCTCCACACAAACGAACACC
scaffold_176	456978	457002	+	TCTCCGTGGTACAAACTGGAAATA
scaffold_176	456978	457004	+	TCTCTCCGTGGTACAAACTGGAAATA
scaffold_303	61770	61795	-	TGCGAAAGAAACTCCAATGGCGTCG
scaffold_470	73840	73871	-	TTCAGTATGTGTTTATCCAGTTGTTGATCCC
scaffold_470	73843	73871	-	AGTATGTGTTTATCCAGTTGTTGATCCC
scaffold_3045	4980	5005	-	TTTCACTGACTTTTCCCTGACTGTG
scaffold_1	1943593	1943621	-	TACCAGCTTTATTTGGCTTCCGTAACGG
scaffold_7	379857	379884	-	TCAGGAAATATCTTGCAAGTTTTTCAA
scaffold_25	574830	574858	-	TGACTCTGGGTCGCGGAAAAGCGACCGC
scaffold_40	341492	341517	+	TCAACAGTGAAGACAGAACTCGCTG
scaffold_134	97298	97324	-	TGGTAAACAACTCGAACAAAAGAAAT
scaffold_140	502983	503009	-	TAATATTCTCCAGTGGTTAACCACTT
scaffold_148	192379	192405	-	CTACCTCAGACGGGCCTGGACAAGTT
scaffold_2202	633	663	+	TGGCTGCGGTCAAATCTTGCAAGGGCAGCG
scaffold_3	2616421	2616449	+	TGTAATGATTTGAGTTATGGCTGTAATA
scaffold_3	2810048	2810075	+	GACTTTCATAGGGGGCAATGACACCAC
scaffold_279	154612	154640	-	TCTCCACGTTTGATCATGTCCGCCACGA
scaffold_60	800797	800826	-	ATCGACACAAGTAAATTATTTTTATAGCT
scaffold_1	652031	652054	-	TTGTCGAAAAAGAAGTGCTTGAA
scaffold_1	1940857	1940888	-	TAGGATTAAATGCCTTAATAGAACGTGGTAC
scaffold_1	1960464	1960488	-	TGCTGTTTGGATGTGTATGTAGAT
scaffold_11	1660699	1660723	+	TGTATCAGTTTCTTCGATAATTTA
scaffold_20	282220	282243	+	AGTGCTTGAAAAAAATCATTCGT
scaffold_23	461930	461958	-	TTGCTAAGTGTAGGTAGAATAGAAATCG
scaffold_23	467644	467675	-	TATAAAGAAACTAATCTCACCCACATTTGAT
scaffold_23	467859	467884	-	TCCATTTTGAGCCAAACGTTTGTGT
scaffold_24	607833	607861	-	TGGTCAGTCATCTTGTATTTTTGAGTCT
scaffold_25	567774	567805	-	TGCATATATTCTCTCATACAATTCGATTGCC
scaffold_25	567825	567855	-	TGAGTAGACCAGGACCTTTCAGTTCACAGC
scaffold_25	567919	567948	-	TCAACTCTGAAAGGTTATTTGGACTTTAA
scaffold_25	579732	579761	-	TCGGCTTTTCGTTTGACCTCTAGTGCGAA
scaffold_26	280435	280459	+	GAACTAATATGAAAAGGAAGATCG
scaffold_29	838559	838584	-	ATAATAGTTTTGCAGTTTGTCTATC
scaffold_40	341590	341616	+	CTACCAATGAAAAAATGTTGACCACA
scaffold_51	755782	755813	+	TGTTGCAATACTTGTTGGGTTCACCAGGACT
scaffold_53	1003804	1003831	-	GAAGTAGAAGATACATAGTAGGCCATG
scaffold_57	1012584	1012608	-	TGCAAGCTCCTCGGCAGAAAAAAC
scaffold_60	791685	791717	-	TTGGTCTTATTTGCACTATCCCTCTTATAACC
scaffold_60	792234	792260	-	GACATTGCTTGCATGACTGGGACAGG
scaffold_60	792926	792952	-	TCTTTCTTGGCTATTTTCGGCAACGT
scaffold_60	796711	796736	-	TGATTTTCCTGAAGCTCGTTTACTG
scaffold_60	800724	800752	-	TTTTTTCGTCGCTTTCTGTTTGTCGCTT
scaffold_63	900296	900323	-	TGTGTTGGTCCTTTGATCTTAACTCTC
scaffold_63	900325	900351	-	TGCTGGACGATCCCGAGCAGTGATTT
scaffold_68	259258	259288	+	TAATGATCAATTGATTTTCGTGATTCTTTG
scaffold_68	259267	259293	+	TTGTTTAATGATCAATTGATTTTCGT
scaffold_70	730247	730274	-	TCCTGTGTTTTGAAGTCACAGTTGGGT
scaffold_80	164434	164461	-	TAGTTCTAGGAAAAAAAGAGTATGAGT
scaffold_83	192503	192533	-	TCTAGTTTGCGACAGTAAAATATGTAAACG
scaffold_83	195147	195176	-	TGCTGCAGAGGCCATAGCGTTTACTGGTG
scaffold_85	82255	82284	-	GACACTTAGAGCGGCAAAAACTTAACAGA
scaffold_90	571229	571253	-	TCGCCTTGTTTGGTTTCAATGATT
scaffold_97	231963	231991	+	TTCCGTCCATGGTGCCTTCGGGAGAGGA
scaffold_106	162474	162503	-	TGAGTTCGGCCATTTTCCTTGTGTAAACT
scaffold_112	124659	124685	-	ATTTTGAAATATTTTGCGCGTTTTCC
scaffold_115	49684	49707	+	TGTAGTTACTGGAGTAGCGCTCT
scaffold_123	202433	202463	+	TATTTCTGTTCACGGTCATCGTGTTTGAAC
scaffold_128	36354	36379	-	TACAAACCCGCACTGGTGAGATTGC
scaffold_131	192739	192764	+	TATTGATTGGGAAACTTCTTTCAGA
scaffold_134	346733	346757	-	TCACGTCCGCTTTTTGCATCAAGC
scaffold_142	379303	379329	-	TTTCAAGGAAACAATGAGGAAGATGG
scaffold_143	150861	150886	+	TTCTACTCGGAGCAAAATCGGGGAG
scaffold_143	151032	151056	+	TGATTTCCTCAGGGTTTGTATCGT
scaffold_154	4519	4543	-	TGGTGCTCCAGCATGTTGAACTTG
scaffold_176	472982	473010	+	TGAATTCAGCACAACTTTAAGTCCTGGG
scaffold_201	223005	223034	-	TCTACCTTCACACGGTATTGATCGTGTCC
scaffold_208	395286	395314	+	TACTGCTCTGGTTGGATTGTATTTATCA
scaffold_220	342303	342329	-	TTTTCGAAAGCAGCCAGGTCGGGCTC
scaffold_278	162087	162110	+	TGGGCCAGAAATTCTGTGGTCGT
scaffold_278	162139	162162	-	CCACGAACAGCCATGAACACGGA
scaffold_278	162398	162423	-	CACGAACAGCCATGAGCACGGAATT
scaffold_278	162656	162679	-	CCACGAACAGCCATGAGCACGGA
scaffold_279	219479	219503	+	CAAGCAGAGACATCAGGATTGGGT
scaffold_282	274378	274402	+	AGCGCACCGAGTGTCTCATCCGCC
scaffold_286	127283	127307	+	AAAGGACATAGAACGATGCATTGA
scaffold_286	127291	127316	+	CATAGAACTAAAGGACATAGAACGA
scaffold_293	4406	4435	-	TCATAGCCTAAGTCCTGTTAAGCATGCGA
scaffold_377	116255	116283	+	TAATTATCGGCCATCGAAGAAATAATTT
scaffold_384	86697	86721	+	TATGTTATTATTAGTACTGCAAAG
scaffold_384	90597	90620	+	AACCGTCGAATTGTACTTTTCTG
scaffold_526	99195	99221	-	TATACTGTCAGTATTGCTATGGTCAT
scaffold_534	86472	86502	+	TAAGCGAATGTCTCGAAAAAATATGTTGTT
scaffold_534	88743	88771	+	TTCAATAGCTCCGGTAATTGGCTTTTAA
scaffold_635	407	433	+	TACATGCGTAGGACCCCTACTATAGC
scaffold_738	13281	13311	-	TTGGATTTGGGCCTATATTTTTCGGGCGTT
scaffold_738	21151	21181	-	TATATCAACTGCCTAAAATTGAAGAAAAGC
scaffold_1777	9319	9347	-	TCGGCGGGATAGTTCAAAATAAACTTGG
scaffold_22	122354	122377	-	CCTTGTTGCAATACTTGTTGGGT
scaffold_24	609301	609329	+	TTGAAGCATATAGTGATCGACTTTGATT
scaffold_29	839143	839169	-	TCGACATCGTCTTTCTTGGCTATTTT
scaffold_30	272905	272935	+	TAATCATTCGATACCAATCTTGGCAGTTAC
scaffold_40	340422	340447	+	AAAGTATGATGGAACACTGGATGCT
scaffold_47	775000	775028	+	TGCGACCGCATAGCTGGTAAGGGTACGG
scaffold_56	69668	69694	+	TTGGCTGGTTTTCTGCTTTACATGAG
scaffold_75	749052	749080	+	TTCGTGGATATGGTCATTCTTAGCAATA
scaffold_87	372295	372323	-	TTGCAGCTTTTGGACAGCTCTTTCCAGG
scaffold_90	573800	573826	-	TCCATAGTACTGTCAAAGAATGAGTC
scaffold_105	710544	710567	+	CTGGAGATAAAGAAAGAAGTGTT
scaffold_143	112139	112168	+	GATGATGACTTGGCAATACTGTTGATTTT
scaffold_179	376171	376198	-	TTCGAGTCGAAGAAACCCAACATCAAA
scaffold_208	395286	395311	+	TGCTCTGGTTGGATTGTATTTATCA
scaffold_243	106152	106180	+	TGACAAGCTAGCTGTTTTAACTTCAAAT
scaffold_265	272141	272171	+	TTTTTAGGCATAATAGATTTCTTATGATGA
scaffold_294	60518	60544	-	CCGGAAGTAAACTGGTTACAATGCGG
scaffold_470	82116	82146	-	TTTGTTAGCGAAGTTCGGCTTATGGTCTTT
scaffold_470	82399	82428	-	TTGCCCAGGAAAGGAGTGTTCAGGTTCTT
scaffold_481	68794	68822	-	TTAGGATGGTAATTTCGAGTATTGTATC
scaffold_585	49330	49358	+	TTCGTGGATATGGACATGCTTAGCAATA
scaffold_738	11494	11523	-	AACGAGTTCTTATAAGCTTCTGTTCTCGG
scaffold_1382	16909	16939	+	TGCTTAGTCAAACAATGAAGAGATCCACGT
scaffold_1482	14164	14192	-	AAGACAACAACACGAGTGTTAAGCTTTG
scaffold_1672	14369	14396	-	TATGCGATCCTGGGTAACTGTATATAA
scaffold_1925	12226	12254	+	TTCGTATAGCTGTGCGTGGTACATCAGC
scaffold_1	1943184	1943213	-	TCTCTACAAAACAATGTCGGCCCTGAACT
scaffold_1	1965503	1965530	-	TCTGCCTCCTCTTCCTGTGCTGTTAGA
scaffold_10	1000811	1000839	-	AGGTACTCAATCTCGAAGTGATTCATGT
scaffold_15	1397470	1397499	-	TCGAAACTTCTAGAGACAGACTCCTCTTC
scaffold_24	609298	609323	+	CATATAGTGATCGACTTTGATTTAC
scaffold_26	212943	212971	+	GAGGCATCTAAAAGAAGGAGAAAGGTCC
scaffold_40	340421	340447	+	AAAGTATGATGGAACACTGGATGCTT
scaffold_40	988784	988811	-	AAGAGTGTTATCGTTGTGGAAAAAATC
scaffold_59	382506	382531	-	TTCACTGACTTTTCCCTGACTGTGG
scaffold_83	194889	194912	+	TAATGAGATATGGGACACTTATG
scaffold_150	481760	481789	-	TGTTCTGGACTGTAAAATAATAGAGTTCT
scaffold_191	292713	292741	-	TGTTACCTCATACCGAGTCAGTCGCGGC
scaffold_237	28231	28258	-	ATGTAGCACAAATGAAGAAGTTCATCA
scaffold_272	96091	96119	-	AGGTACTCAATCTCAAAGTGATTCATGT
scaffold_57	1012717	1012743	-	AGTTTAACGTCATCCCTGCTGCGCTG
scaffold_83	192966	192995	-	TGTAACGTACATTTCAAGTTGGTTGGACT
scaffold_418	90880	90909	+	GATCTCTCGTAATTGTAGAATCTGTGCAT
scaffold_481	68774	68802	-	TGGAAAAAAGGCGGTAATTGTTAGGATG
scaffold_614	53992	54018	-	TGTCTAGGAGTAAAGTATTCTGTCAG
scaffold_1971	7694	7720	+	TCGGGGGTGAAAAACACTTCAAAATA
scaffold_7	380154	380180	-	TATACACTTTCAGATATATAATTCGA
scaffold_54	461977	462003	-	TATACACTTTCAGAGATATAATTCGA
scaffold_106	163389	163417	-	TCGGACTCTCCGAAGATATCTTCAAACC
scaffold_176	469799	469827	+	TCGGACTCTCCTAAGATATCTTCAAACC
scaffold_346	139130	139160	-	GTTTAATAGACGGCTAATCCCCGGGTCGAT
scaffold_2202	864	888	-	ATGGCATTTACGACTCAGACATAA
scaffold_1	1960268	1960295	-	TCTGCATAACGCTGCTTTCTTCCAGCG
scaffold_2	417582	417608	-	ATCCAAACCAAGGAATGTGAGCGATT
scaffold_6	2000605	2000629	-	CAACTCATAAAAAGAAAAGCTAGG
scaffold_7	379997	380027	-	TGTTCAATTAGACGATATTTTCGTTTCGTA
scaffold_11	1662047	1662071	+	TTTAATGAACTTGAACATATCAGA
scaffold_11	1671023	1671047	+	TATTACGGGCTTTGGAACCCATTA
scaffold_15	500213	500239	-	TGTGGACAGATTGCGATGTTTCGGAG
scaffold_15	1368040	1368063	+	TTCAGATAGGTCAGATAGATGAG
scaffold_15	1382720	1382745	-	TCAAGAGGCGAGAGATTGGTAGAAA
scaffold_15	1382992	1383021	-	CATCATAGCCTAGTCCATGAATTCTTTGC
scaffold_15	1391516	1391539	-	TGGGTAATATAGATTTAGTTCGA
scaffold_15	1394344	1394372	-	TTCGGTTTCTTTGTTGTTTGCTATGTGA
scaffold_15	1397523	1397552	-	TGATACCACATTATTTTCCCACAAAAAGA
scaffold_15	1403481	1403511	-	AACAGTAGATAATCTCACGAAAAGATCAGA
scaffold_17	425352	425376	-	TCGAATAAAAGAAATTAACAAAAC
scaffold_23	467451	467481	-	TTTATCTGCAAAGGCTTGATCGCGAACAGA
scaffold_24	607034	607060	-	TTTTCAGCAGCTGGGTTTTTTGTCGG
scaffold_25	576148	576176	-	TCCAACGGAGGTGAAAGAAACCGGATGT
scaffold_25	576232	576262	-	TTCGTTCATCACTTGTAACTACTGGTTTGA
scaffold_27	1347794	1347818	+	TAAATCATAGATACTCCGTTGTAT
scaffold_29	838556	838584	-	GCCATAATAGTTTTGCAGTTTGTCTATC
scaffold_30	720641	720666	+	CTTGCTAGCAGAAAGATCACGGTTT
scaffold_36	1036732	1036764	-	TGTCATCTAGCTCCAAGAAAACTTTCTCTACT
scaffold_42	1238794	1238818	+	TGAACAGTTCAACATGTTCGAGTT
scaffold_47	775119	775146	+	TTCACTAGTCCAAGCACCCTGTTTGCT
scaffold_48	551544	551573	-	CAAACACACAAACTTGGTCGATTACCAGT
scaffold_49	893908	893932	-	TATTATAAAGTAACGCAATCTTGC
scaffold_56	43516	43544	+	TACTTATCCACGAAACTGTGATATTGGC
scaffold_56	70334	70359	+	GCAATCCGTTTTTCGTTTAAGGTGA
scaffold_57	1012594	1012624	-	TCGGCAGAAAAAACTATCGGAATGAGTTTC
scaffold_60	791692	791717	-	TATTTGCACTATCCCTCTTATAACC
scaffold_63	900291	900315	-	TCTATTGTGTTGGTCCTTTGATCT
scaffold_64	889488	889517	-	TCTTTGTGCCTAGGCGCTGGCCTGCGGAT
scaffold_83	194925	194950	+	TACAGGTACATGGTATCGGATGCGG
scaffold_89	668139	668167	+	TACTTGACAAAACATTGCGTTGCTATGG
scaffold_99	227545	227570	-	TGTAGTCACAGATTAATTTAGGATC
scaffold_99	585258	585281	-	GGTTTAGTCAGGACTCTCTAAAG
scaffold_122	329322	329353	+	TAAGATTGCAAACAAAAGCGGAGCCGATTTC
scaffold_128	36454	36482	-	CAAAGTAGTAGTCAGGATTTGGGAACTG
scaffold_143	112139	112163	+	TGACTTGGCAATACTGTTGATTTT
scaffold_150	489390	489419	-	TCCATATTGTTGCAGTGCGTCCAATACAA
scaffold_162	252525	252550	-	TTTGAATGCAATGATTTGGCAGCGA
scaffold_181	129105	129130	+	AGTGCTTGAAAAAAATCATTCGTGG
scaffold_204	260248	260274	+	TATGAAATTATGGAGGTTGGTAAAAG
scaffold_218	77915	77942	-	TTTGCTGTTGCGCGGACATCCACAGGA
scaffold_225	338136	338164	+	TACAAACCGTCGTTCAAAACTCACCTTG
scaffold_227	158348	158375	-	TCACCGTAACTTTGTAGTCTCCACACA
scaffold_258	30061	30089	+	ACTTAACCTAACACTTTGTTGAGAAGGG
scaffold_263	249905	249929	+	TGAAATGGACATGCATTGCAGCTG
scaffold_272	21561	21591	+	TTGCAGTATTCTGCCATGTTTCGTAGAGCC
scaffold_294	60517	60544	-	ACCGGAAGTAAACTGGTTACAATGCGG
scaffold_328	67804	67829	-	TCTGATACCGTTTTCTTCAACCTTT
scaffold_379	165381	165406	+	TATTTACTGGTTATAGGGTAATAAA
scaffold_384	86636	86659	-	TACATGAGTACAAATGTGACTGG
scaffold_413	168771	168795	-	TCTACTGTTAACCCACATCTTGAA
scaffold_534	87453	87478	+	TGATTGTTCTGTTTTAGTCGAAGAA
scaffold_534	87454	87478	+	TGATTGTTCTGTTTTAGTCGAAGA
scaffold_534	87455	87478	+	TGATTGTTCTGTTTTAGTCGAAG
scaffold_534	89893	89920	+	TTGGATGTTTGTCACATCATTAAATGA
scaffold_889	7727	7753	+	TCCAACCTTCTTCTTGCACTGTCCAC
scaffold_904	35371	35399	-	CAAAGTAGTAGTCAGGGTTTGGGGGCTG
scaffold_1060	4272	4295	+	GCTGATGATAGCACAATCAAAAG
scaffold_1971	4626	4652	+	TCTAACAAGGCCGGCACTAGTATGCT
scaffold_2798	4594	4624	-	TGCTCGTCAAGCATACGTTGCTCATCGTTG
scaffold_3045	4955	4981	-	TCCCTGACCTTGAAAAAAAATCGAAT
scaffold_3244	5897	5924	-	TTTAGGTGCATCACATTTTCTTGCAGG
scaffold_8661	106	132	-	TGGTCAAACATGGTCTTTAGATCAAG
scaffold_8710	2582	2612	+	ACGTACCGAAAGAAAAGAAAACGCGTGTTT
scaffold_18808	236	261	+	TGCATAGCGGTTCGTCTCCCGAACA
scaffold_1	1954712	1954741	-	TTCAGTAGACTTGCTAACTTCCCCATTCT
scaffold_4	2701830	2701860	+	TACGCAATCGACCGGAAGTAAACTGGTGAC
scaffold_7	380079	380110	-	TGAATTTGGATGGTCTGAGTGTTCTGGCACT
scaffold_23	467855	467884	-	TAAGTCCATTTTGAGCCAAACGTTTGTGT
scaffold_23	467859	467886	-	TCCATTTTGAGCCAAACGTTTGTGTTT
scaffold_23	1110310	1110336	+	TCTTCGGTTGTTATTAATGAGGCGAT
scaffold_24	607210	607239	-	TGTATCTGACCCCCACCACTACTAACAGC
scaffold_56	68741	68764	+	TGCAAAGGCAAGATTTTCTGTCC
scaffold_56	70341	70367	+	AAACAACTGCAATCCGTTTTTCGTTT
scaffold_57	1016564	1016594	-	TGAGCAAATGGAGGATGACCTACGCGATGA
scaffold_60	792020	792051	-	TGTTCAACTTCAGTATGGCTCTTAGAATCAC
scaffold_63	16580	16607	-	AATGAGTTCTATCACCTCTGAGTTGAA
scaffold_64	892875	892904	-	TACGTGTACCCGTACGATATAATTTATGA
scaffold_80	339172	339199	-	TACCATTCTATATTCATTCACGTCTAT
scaffold_104	624095	624124	+	TGCGCGACGAAAATTTGGAGGGATTCAGC
scaffold_138	317668	317699	-	ATAGCTCAGAGCAATGCAAAGCTAGTCAGAC
scaffold_141	230525	230548	+	AAGATTACTATTTAGACGACTGC
scaffold_143	112137	112163	+	TGACTTGGCAATACTGTTGATTTTGG
scaffold_146	90584	90609	-	TCGGATTCTTGCTTTTGCACAGTGA
scaffold_195	10716	10745	+	TTTGCTATCAGAAGAGAACTTAACTTTCA
scaffold_222	40139	40167	+	TCGACGGCACAGTTCTGCTCTGCGGACT
scaffold_230	276309	276332	+	AAAGAGGACAAGAAGAAGCAAGC
scaffold_230	334096	334120	-	AATTCGCCGAGTACTGTCAACCAA
scaffold_378	179747	179770	-	TGGACACTTATATCCCACACAAG
[truncated: 9,812 more rows]
