# Supplementary material for: The methyltransferase HEN1 is required in Nematostella vectensis for microRNA and piRNA stability as well as larval metamorphosis
Source: PLoS Genet. 2018 Aug 17;14(8):e1007590. doi: 10.1371/journal.pgen.1007590 (PMC6114907; doi:10.1371/journal.pgen.1007590)
Supplement: S4 Table — (XLSX) [file pgen.1007590.s007.xlsx]

## Sheet: Description
S4 Table. Reads mapped to Nematostella miRNAs using mirDeep2, This data is relevant to figure 6 and 7.
PIWI2 Morpholino (miRNA): Reads mapped to Nematostella miRNA sequences, the data relevant to PIWI2 knockdown.
PIWI2 Morpholino (piRNA): Reads mapped to Nematostella piRNA sequences, the data relevant to PIWI2 knockdown.
Dicer Morpholino (miRNA): Reads mapped to Nematostella miRNA sequences, the data relevant to Dicer knockdown.
Dicer Morpholino (piRNA): Reads mapped to Nematostella piRNA sequences, the data relevant to Dicer knockdown.

## Sheet: PIWI2 KD (miRNA)
#miRNA	1.Control MO	2.Contro MO	1. PIWI2 MO	2.PIWI2 MO
cel-lin-4-5p	15084	12160	27332	7944
mmu-miR-125a-5p	3866	3313	6612	1859
mmu-miR-148a-3p	14733	12517	25950	7167
hsa-miR-659-5p	13108	11198	22728	7442
nve-miR-100-5p	610	82	449	22
nve-miR-100-3p	15	4	12	1
nve-miR-2022-5p	87	1	40	0
nve-miR-2022-3p	13233	272	4769	45
nve-miR-2023-5p	11	0	4	0
nve-miR-2023-3p	279	75	98	11
nve-miR-2024a-5p	1302	317	748	70
nve-miR-2024a-3p	60568	17962	49160	5917
nve-miR-2024a-5p	1302	317	748	70
nve-miR-2024a-3p	60568	17962	49160	5917
nve-miR-2024a-5p	1302	317	748	70
nve-miR-2024a-3p	60568	17962	49160	5917
nve-miR-2024b-3p	4627	1174	1978	179
nve-miR-2024b-5p	1302	317	748	70
nve-miR-2024c-3p	12646	3315	7954	767
nve-miR-2024c-5p	284	109	237	29
nve-miR-2024d	284	109	237	29
nve-miR-2024e-3p	27928	8511	20423	2052
nve-miR-2024e-5p	163	89	136	27
nve-miR-2024e-3p	27928	8511	20423	2052
nve-miR-2024e-5p	163	89	136	27
nve-miR-2024e-3p	27928	8511	20423	2052
nve-miR-2024e-5p	163	89	136	27
nve-miR-2024f-3p	18212	6571	13796	1832
nve-miR-2024f-5p	207	75	176	30
nve-miR-2024g-3p	40565	14540	31490	4173
nve-miR-2024g-5p	1302	317	748	70
nve-miR-2024g-3p	40565	14540	31490	4173
nve-miR-2024g-5p	1302	317	748	70
nve-miR-2024g-3p	40565	14540	31490	4173
nve-miR-2024g-5p	1302	317	748	70
nve-miR-2025-5p	156	4	33	1
nve-miR-2025-3p	3671	116	617	17
nve-miR-2026-3p	257	22	167	11
nve-miR-2026-5p	3794	309	1487	86
nve-miR-2027-3p	12812	5099	9461	1471
nve-miR-2027-5p	2959	966	1876	176
nve-miR-2028-5p	4812	2927	5851	1739
nve-miR-2028-3p	76	50	73	46
nve-miR-2029-3p	1072	322	845	93
nve-miR-2029-5p	7412	2404	5342	503
nve-miR-2030-5p	12532	1251	6716	262
nve-miR-2030-3p	197	5	130	1
nve-miR-2031-3p	8	14	17	6
nve-miR-2031-5p	8	3	6	1
nve-miR-2032a-3p	0	1	1	0
nve-miR-2032a-5p	2	2	3	0
nve-miR-2032b-5p	29	0	50	2
nve-miR-2032b-3p	0	1	1	0
nve-miR-2032b-5p	29	0	50	2
nve-miR-2032b-3p	0	1	1	0
nve-miR-2033-3p	21	20	24	9
nve-miR-2033-5p	119	72	91	22
nve-miR-2034-3p	106	19	73	10
nve-miR-2034-5p	12	3	6	0
nve-miR-2035-3p	441	229	339	94
nve-miR-2035-5p	652	388	450	81
nve-miR-2035-3p	441	229	339	94
nve-miR-2035-5p	652	388	450	81
nve-miR-2036-5p	49	26	36	4
nve-miR-2036-3p	1237	660	650	159
nve-miR-2037-5p	0	0	0	0
nve-miR-2037-3p	21	9	6	2
nve-miR-2038-3p	114	18	98	8
nve-miR-2038-5p	40	8	24	6
nve-miR-2039-3p	2	0	0	0
nve-miR-2039-5p	3	0	1	0
nve-miR-2040a-5p	12	5	10	2
nve-miR-2040a-3p	177	95	99	13
nve-miR-2040a-5p	12	5	10	2
nve-miR-2040a-3p	177	95	99	13
nve-miR-2040b-5p	175	130	141	46
nve-miR-2040b-3p	944	727	673	201
nve-miR-2041a-3p	5	3	3	0
nve-miR-2041a-5p	0	0	0	0
nve-miR-2041b-3p	805	228	381	52
nve-miR-2041b	805	228	381	52
nve-miR-2041b-3p	805	228	381	52
nve-miR-2041b	805	228	381	52
nve-miR-2041b-3p	815	234	392	54
nve-miR-2041b	815	234	392	54
nve-miR-2041b-5p	129	14	93	6
nve-miR-2041b-3p	802	228	381	52
nve-miR-2041b	802	228	381	52
nve-miR-2042-5p	9	0	4	0
nve-miR-2042-3p	16	2	5	0
nve-miR-2043a-5p	1418	214	698	77
nve-miR-2043a-3p	2573	619	2299	285
nve-miR-2043b-5p	1418	214	698	77
nve-miR-2043b-3p	785	180	546	60
nve-miR-2044-5p	0	0	0	0
nve-miR-2044-3p	0	0	0	0
nve-miR-2045-5p	196	52	105	7
nve-miR-2045-3p	5	2	4	0
nve-miR-2046-3p	9	1	9	1
nve-miR-2046-5p	35	2	24	3
nve-miR-2047-5p	192	29	135	10
nve-miR-2047-3p	57	9	43	1
nve-miR-2048-5p	0	0	0	0
nve-miR-2048-3p	0	1	0	0
nve-miR-2049-3p	0	0	0	0
nve-miR-2049-5p	2	0	0	0
nve-miR-2050-5p	0	0	0	0
nve-miR-2050-3p	12	3	7	0
nve-miR-2051-3p	2	0	9	0
nve-miR-2051-5p	1	0	0	0
nve-miR-9412	2135	281	1591	121
nve-miR-9412	2183	280	1608	119
nve-miR-9412	2183	280	1608	119
nve-miR-9412	2183	280	1608	119
nve-miR-9412	2177	280	1607	118
nve-miR-9412	2183	280	1608	119
nve-miR-9412	2760	338	2184	158
nve-miR-9413	0	0	0	0
nve-miR-9413	0	0	0	0
nve-miR-9414-5p	2028	598	1423	164
nve-miR-9414-3p	119	23	101	14
nve-miR-9415	946	703	381	74
nve-miR-9415	931	707	381	75
nve-miR-9416	0	0	0	0
nve-miR-9416	0	0	0	0
nve-miR-9417	682	114	413	22
nve-miR-9418	382	28	195	11
nve-miR-9418	382	28	195	11
nve-miR-9419	0	0	0	0
nve-miR-9420	129	25	95	5
nve-miR-9421	1	0	2	0
nve-miR-9422	1	1	0	0
nve-miR-9423	347	80	286	26
nve-miR-9424a	0	0	0	0
nve-miR-9424b	2	0	0	0
nve-miR-9425	56	6	7	1
nve-miR-9426	136	21	41	0
nve-miR-9427	0	0	0	0
nve-miR-9428	97	17	96	11
nve-miR-9428	97	17	96	11
nve-miR-9428	97	17	96	11
nve-miR-9429-5p	0	0	0	0
nve-miR-9429-3p	0	1	0	0
nve-miR-9430	25	2	27	1
nve-miR-9431	30	13	32	8
nve-miR-9432	91	35	46	5
nve-miR-9433	29	10	15	0
nve-miR-9434	121	25	149	4
nve-miR-9435	0	0	0	0
nve-miR-9436	5	1	2	1
nve-miR-9436	5	1	2	1
nve-miR-9437	110	39	65	7
nve-miR-9437	110	39	65	7
nve-miR-9437	110	39	65	7
nve-miR-9438	43	11	3	1
nve-miR-9439	158	31	125	4
nve-miR-9440	107	77	56	11
nve-miR-9440	106	77	56	11
nve-miR-9440	107	77	56	11
nve-miR-9440	106	77	56	11
nve-miR-9441	11	2	1	0
nve-miR-9441	11	2	1	0
nve-miR-9442	0	0	0	0
nve-miR-9443	36	10	37	4
nve-miR-9444	41	30	66	4
nve-miR-9445	1	0	1	0
nve-miR-9445	1	0	1	0
nve-miR-9446	1	0	0	0
nve-miR-9447	39	11	42	5
nve-miR-9447	39	11	42	5
nve-miR-9448	36	30	25	3
nve-miR-9449	0	0	0	0
nve-miR-9449	0	0	0	0
nve-miR-9450	141	37	115	5
nve-miR-9451	16	5	13	0
nve-miR-9452	256	29	26	6
nve-miR-9453	1	0	0	2
nve-miR-9454	85	28	39	4
nve-miR-9455	0	0	0	0
nve-miR-9456	31	7	15	2
nve-miR-9456	31	7	15	2
nve-miR-9457	67	19	32	4
nve-miR-9457	67	19	32	4
nve-miR-9458	177	50	94	12
nve-miR-9459	31	4	51	2
nve-miR-9460	0	0	1	2
nve-miR-9460	0	0	4	2
nve-miR-9460	0	0	4	2
nve-miR-9460	0	0	4	2
nve-miR-9460	0	0	4	2
nve-miR-9461	796	384	382	67
nve-miR-9461	796	384	382	67
nve-miR-9462	93	34	57	9
nve-miR-9463	8	11	6	3
nve-miR-9464	467	55	255	18
nve-miR-9465	2	3	6	3
nve-miR-9465	2	3	6	3
nve-miR-9466	170	21	97	5
nve-miR-9467	25	19	38	6
nve-miR-9468	9	0	9	0

## Sheet: PIWI2 KD (piRNA)
#piRNA	1.Control MO	2.Contro MO	1. PIWI2 MO	2.PIWI2 MO
scaffold_25:584254-584283+	32360	19530	5605	1283
scaffold_25:973522-973551+	10233	6926	1572	411
scaffold_25:584728-584757+	9523	5026	2563	501
scaffold_25:584027-584058+	7245	2312	1437	411
scaffold_11:1064956-1064984+	6276	3921	1846	332
scaffold_48:907899-907929+	5495	3678	818	270
scaffold_25:584197-584227+	3485	2703	834	273
scaffold_51:844625-844652+	2496	1827	594	117
scaffold_25:621485-621513+	2438	1652	784	177
scaffold_29:854961-854990+	2189	1388	341	60
scaffold_40:340396-340425+	2015	1660	173	73
scaffold_23:455216-455248+	1959	980	464	108
scaffold_60:793082-793110+	1581	876	364	79
scaffold_27:184788-184817+	1528	701	334	63
scaffold_15:1398831-1398862-	1474	288	736	50
scaffold_40:340470-340497+	1354	652	186	45
scaffold_15:1397618-1397646+	1307	1153	833	164
scaffold_24:605304-605332+	1170	558	184	61
scaffold_15:1384368-1384399+	1136	506	372	91
scaffold_60:784039-784067+	1085	525	329	39
scaffold_33:550455-550485+	1071	809	183	67
scaffold_51:845139-845173+	987	1082	527	119
scaffold_4:2212984-2213014+	974	753	171	73
scaffold_25:584671-584697+	938	689	354	115
scaffold_9:1764803-1764832+	891	661	111	36
scaffold_17:1447947-1447975+	858	434	158	48
scaffold_14:1453571-1453598+	857	319	106	15
scaffold_25:973580-973606+	833	605	425	101
scaffold_21:1195117-1195144+	814	1064	146	60
scaffold_40:594306-594334+	771	508	140	35
scaffold_33:307268-307297+	744	497	174	33
scaffold_62:419258-419288+	734	606	172	31
scaffold_23:770271-770298+	697	420	280	66
scaffold_17:1448141-1448170+	693	515	87	23
scaffold_23:965117-965146+	693	1149	79	39
scaffold_15:1384070-1384095+	687	434	524	113
scaffold_15:1362031-1362058+	641	350	55	10
scaffold_23:916601-916629+	558	474	116	24
scaffold_1:1546690-1546720+	493	351	90	17
scaffold_19:1445087-1445115+	479	222	48	8
scaffold_59:380305-380333+	464	377	67	15
scaffold_23:770320-770344+	436	188	126	41
scaffold_25:584620-584648+	423	458	219	80
scaffold_14:262672-262703+	370	270	94	27
scaffold_15:1384127-1384153+	333	384	140	83
scaffold_14:262725-262752+	288	302	79	24
scaffold_57:1013800-1013826+	279	234	107	36
scaffold_8:159353-159382+	257	68	31	4
scaffold_10:1013655-1013681+	245	154	92	14
scaffold_24:835932-835958+	230	143	47	13
scaffold_15:1395262-1395291+	208	292	94	43
scaffold_16:119365-119392+	198	129	68	17
scaffold_25:620426-620450+	182	149	48	16
scaffold_16:1461862-1461889+	177	142	32	5
scaffold_35:29101-29124+	163	115	8	0
scaffold_39:660402-660425+	163	122	15	3
scaffold_15:211215-211238+	148	151	62	23
scaffold_29:659608-659634+	144	110	39	21
scaffold_17:1447979-1448010-	138	101	47	10
scaffold_14:262512-262541-	137	66	14	2
scaffold_24:1360609-1360635+	136	120	51	16
scaffold_16:119469-119495+	134	103	44	15
scaffold_10:782639-782666+	132	58	10	1
scaffold_14:262531-262554+	120	70	8	1
scaffold_54:1035371-1035397+	118	76	26	8
scaffold_11:1660866-1660889+	89	56	19	9
scaffold_49:695320-695346+	72	53	10	6
scaffold_43:517565-517588+	71	37	8	0
scaffold_56:78204-78233-	59	36	4	2
scaffold_39:660395-660423-	57	52	9	5
scaffold_29:854993-855023+	54	51	20	3
scaffold_1:2254466-2254492+	53	20	10	8
scaffold_23:770301-770330-	52	70	13	12
scaffold_10:1017522-1017549+	51	26	17	1
scaffold_24:835914-835942-	51	29	16	3
scaffold_25:621433-621457-	51	37	18	6
scaffold_41:857357-857381+	51	30	19	4
scaffold_17:1447995-1448020+	36	44	10	3
scaffold_21:499997-500026+	35	24	12	3
scaffold_15:1362023-1362050-	34	19	2	0
scaffold_15:1369224-1369250+	33	22	8	2
scaffold_25:584608-584643-	33	32	24	14
scaffold_16:1461826-1461850+	32	25	4	1
scaffold_34:1271205-1271232+	32	38	10	2
scaffold_14:262655-262682-	22	11	3	1
scaffold_34:678776-678810-	22	11	5	2
scaffold_56:83657-83683+	22	16	7	2
scaffold_49:874795-874822-	19	9	5	0
scaffold_43:517525-517554+	15	7	4	1
scaffold_59:380302-380326-	15	4	1	0
scaffold_39:660375-660399+	14	11	1	1
scaffold_24:835032-835061-	12	9	3	2
scaffold_56:78207-78230+	12	5	1	0
scaffold_10:1013624-1013650+	11	12	5	1
scaffold_11:1064938-1064966-	11	6	2	2
scaffold_19:1445085-1445108-	11	6	0	1
scaffold_15:1395206-1395229-	10	8	5	2
scaffold_21:1195109-1195136-	10	7	5	0
scaffold_29:659589-659618-	10	3	2	0
scaffold_34:678794-678820+	10	20	5	0
scaffold_9:1764787-1764813-	10	1	1	0
scaffold_25:584715-584742-	8	8	1	0
scaffold_43:517545-517575-	8	8	0	0
scaffold_15:1397605-1397628-	7	0	1	1
scaffold_17:1396425-1396452-	7	15	2	0
scaffold_17:1447930-1447957-	7	5	1	1
scaffold_10:1017506-1017532-	6	8	1	1
scaffold_14:262646-262669+	6	4	1	0
scaffold_17:1448128-1448151-	6	1	0	0
scaffold_33:449506-449536-	6	2	2	0
scaffold_15:1395249-1395272-	5	2	1	0
scaffold_15:1389141-1389168-	4	5	1	1
scaffold_25:621471-621495-	4	3	1	1
scaffold_8:1001092-1001121-	4	4	0	0
scaffold_11:1064969-1064997-	3	8	3	0
scaffold_14:262707-262735-	3	4	0	1
scaffold_15:1384150-1384173-	3	0	0	0
scaffold_16:1461842-1461872-	3	2	0	0
scaffold_25:973574-973597-	3	9	2	2
scaffold_27:359949-359975-	3	2	0	0
scaffold_29:854815-854841-	3	4	3	0
scaffold_35:29081-29111-	3	1	0	0
scaffold_51:844609-844635-	3	2	0	0
scaffold_10:1013637-1013665-	2	2	4	0
scaffold_15:1395229-1395252+	2	7	6	2
scaffold_1:1546711-1546740-	2	3	1	0
scaffold_1:2254488-2254515-	2	2	0	0
scaffold_25:584680-584703-	2	2	0	0
scaffold_29:854947-854971-	2	0	2	0
scaffold_41:859684-859707-	2	0	0	0
scaffold_10:782607-782630+	1	0	0	0
scaffold_10:782625-782649-	1	0	1	0
scaffold_15:1369278-1369301+	1	1	0	0
scaffold_25:584184-584210-	1	1	1	0
scaffold_27:359934-359957+	1	1	0	0
scaffold_33:307258-307281-	1	0	0	0
scaffold_33:550442-550465-	1	2	1	0
scaffold_56:83642-83667-	1	1	0	0
scaffold_62:419240-419268-	1	3	0	1
scaffold_11:1660755-1660782-	0	0	0	0
scaffold_11:1660853-1660877-	0	0	0	0
scaffold_14:1453589-1453613-	0	0	1	1
scaffold_15:1369208-1369234-	0	0	0	0
scaffold_15:1369263-1369292-	0	0	0	0
scaffold_15:1384114-1384137-	0	0	0	0
scaffold_15:1384355-1384378-	0	1	1	0
scaffold_15:211185-211208+	0	0	0	0
scaffold_15:211201-211225-	0	0	0	0
scaffold_18:741034-741058-	0	2	0	0
scaffold_1:1546677-1546700-	0	0	0	0
scaffold_1:2254449-2254473-	0	0	0	0
scaffold_21:499974-500001-	0	0	0	0
scaffold_22:510798-510827-	0	0	0	0
scaffold_23:916591-916617-	0	0	0	0
scaffold_25:973513-973536-	0	0	0	0
scaffold_29:854979-855003-	0	1	2	1
scaffold_29:855018-855043-	0	0	0	0
scaffold_33:550487-550511-	0	0	0	1
scaffold_34:1271205-1271228-	0	0	0	0
scaffold_36:1051680-1051704-	0	0	0	0
scaffold_36:1051704-1051732+	0	0	0	0
scaffold_40:340383-340406-	0	0	0	0
scaffold_40:340422-340448-	0	0	0	0
scaffold_40:340453-340480-	0	0	0	0
scaffold_41:11267-11293-	0	0	0	0
scaffold_41:74001-74024-	0	0	0	0
scaffold_41:857344-857368-	0	0	0	0
scaffold_48:907882-907909-	0	2	0	0
scaffold_48:907921-907945-	0	0	0	0
scaffold_54:1035358-1035381-	0	1	2	0
scaffold_60:784054-784082-	0	0	0	0

## Sheet: Dicer1 KD (miRNA)
#miRNA	1.Control MO	2.Contro MO	1. Dicer1 MO	2.Dicer1 MO
cel-lin-4-5p	6026	7858	6330	10491
hsa-miR-659-5p	5922	7451	6094	10730
mmu-miR-125a-5p	632	810	767	1001
mmu-miR-148a-3p	3149	5189	3905	7178
nve-miR-100-3p	0	0	1	0
nve-miR-100-5p	10	20	2	6
nve-miR-2022-3p	84	143	24	38
nve-miR-2022-5p	5	2	0	2
nve-miR-2023-3p	2	2	0	2
nve-miR-2023-5p	0	0	0	0
nve-miR-2024a-3p	2152	1586	773	1731
nve-miR-2024a-5p	27	39	19	37
nve-miR-2024b-3p	45	100	9	84
nve-miR-2024b-5p	27	39	19	37
nve-miR-2024c-3p	244	393	89	278
nve-miR-2024c-5p	8	9	4	13
nve-miR-2024d	8	9	4	13
nve-miR-2024e-3p	1141	1285	473	1189
nve-miR-2024e-5p	6	12	4	11
nve-miR-2024f-3p	522	696	255	555
nve-miR-2024f-5p	7	16	3	12
nve-miR-2024g-3p	1435	984	587	1572
nve-miR-2024g-5p	27	39	19	37
nve-miR-2025-3p	13	13	6	2
nve-miR-2025-5p	1	2	0	0
nve-miR-2026-3p	1	2	0	1
nve-miR-2026-5p	15	25	9	25
nve-miR-2027-3p	257	309	73	301
nve-miR-2027-5p	43	64	22	58
nve-miR-2028-3p	5	13	8	23
nve-miR-2028-5p	431	994	820	1408
nve-miR-2029-3p	29	63	23	68
nve-miR-2029-5p	188	364	131	323
nve-miR-2030-3p	4	5	1	1
nve-miR-2030-5p	384	437	54	130
nve-miR-2031-3p	0	5	0	6
nve-miR-2031-5p	1	0	0	1
nve-miR-2032a-3p	0	1	0	0
nve-miR-2032a-5p	0	0	0	0
nve-miR-2032b-3p	0	1	0	0
nve-miR-2032b-5p	1	3	0	0
nve-miR-2033-3p	0	1	2	1
nve-miR-2033-5p	3	6	7	20
nve-miR-2034-3p	3	7	4	6
nve-miR-2034-5p	0	0	0	0
nve-miR-2035-3p	28	50	61	105
nve-miR-2035-5p	24	42	36	47
nve-miR-2036-3p	25	34	11	45
nve-miR-2036-5p	0	3	0	2
nve-miR-2037-3p	0	0	0	0
nve-miR-2037-5p	0	0	0	1
nve-miR-2038-3p	2	6	2	4
nve-miR-2038-5p	1	6	1	2
nve-miR-2039-3p	0	0	0	0
nve-miR-2039-5p	0	0	0	0
nve-miR-2040a-3p	2	6	1	2
nve-miR-2040a-5p	1	0	0	0
nve-miR-2040b-3p	28	44	12	29
nve-miR-2040b-5p	10	17	5	9
nve-miR-2041a-3p	0	0	0	0
nve-miR-2041a-5p	0	0	0	0
nve-miR-2041b	49	92	12	53
nve-miR-2041b-3p	49	92	12	53
nve-miR-2041b-5p	7	13	1	9
nve-miR-2042-3p	0	1	0	1
nve-miR-2042-5p	0	0	0	0
nve-miR-2043a-3p	116	166	60	164
nve-miR-2043a-5p	29	15	4	35
nve-miR-2043b-3p	20	40	12	49
nve-miR-2043b-5p	29	15	4	35
nve-miR-2044-3p	0	0	0	0
nve-miR-2044-5p	1	0	0	0
nve-miR-2045-3p	0	0	0	0
nve-miR-2045-5p	5	4	5	1
nve-miR-2046-3p	1	1	1	0
nve-miR-2046-5p	2	3	3	2
nve-miR-2047-3p	0	3	0	1
nve-miR-2047-5p	6	8	0	0
nve-miR-2048-3p	0	0	0	0
nve-miR-2048-5p	0	0	0	0
nve-miR-2049-3p	0	0	0	0
nve-miR-2049-5p	0	0	0	0
nve-miR-2050-3p	0	0	0	0
nve-miR-2050-5p	0	0	0	0
nve-miR-2051-3p	0	0	0	1
nve-miR-2051-5p	0	0	0	0
nve-miR-9412	35	56	24	76
nve-miR-9413	0	0	0	0
nve-miR-9414-3p	6	15	3	3
nve-miR-9414-5p	43	124	23	82
nve-miR-9415	12	11	17	30
nve-miR-9416	0	0	0	0
nve-miR-9417	10	12	6	17
nve-miR-9418	5	10	1	7
nve-miR-9419	0	0	0	0
nve-miR-9420	2	12	2	7
nve-miR-9421	1	1	0	0
nve-miR-9422	0	0	0	0
nve-miR-9423	0	7	2	16
nve-miR-9424a	0	0	0	0
nve-miR-9424b	0	0	0	0
nve-miR-9425	1	0	0	0
nve-miR-9426	2	2	0	2
nve-miR-9427	0	0	0	0
nve-miR-9428	1	3	0	1
nve-miR-9429-3p	0	0	0	0
nve-miR-9429-5p	0	0	0	0
nve-miR-9430	1	0	0	0
nve-miR-9431	1	2	1	4
nve-miR-9432	0	0	0	1
nve-miR-9433	3	1	0	0
nve-miR-9434	3	13	7	8
nve-miR-9435	0	0	0	0
nve-miR-9436	0	0	0	0
nve-miR-9437	0	2	2	6
nve-miR-9438	1	1	1	2
nve-miR-9439	3	9	2	14
nve-miR-9440	2	1	3	4
nve-miR-9441	0	0	0	0
nve-miR-9442	0	0	0	0
nve-miR-9443	1	4	0	5
nve-miR-9444	2	6	8	5
nve-miR-9445	0	0	0	0
nve-miR-9446	0	0	0	0
nve-miR-9447	4	1	1	3
nve-miR-9448	3	5	1	1
nve-miR-9449	0	0	0	0
nve-miR-9450	1	10	7	16
nve-miR-9451	0	1	0	0
nve-miR-9452	0	2	0	3
nve-miR-9453	0	0	0	1
nve-miR-9454	0	5	2	16
nve-miR-9455	0	0	0	0
nve-miR-9456	2	3	0	1
nve-miR-9457	4	8	3	3
nve-miR-9458	2	5	1	4
nve-miR-9459	0	0	0	0
nve-miR-9460	0	0	2	5
nve-miR-9461	11	24	6	33
nve-miR-9462	3	5	2	5
nve-miR-9463	1	1	0	3
nve-miR-9464	5	5	6	11
nve-miR-9465	0	0	0	2
nve-miR-9466	2	4	3	2
nve-miR-9467	1	2	0	5
nve-miR-9468	0	0	0	0

## Sheet: Dicer1 KD (piRNA)
#piRNA	1.Control MO	2.Contro MO	1. Dicer1 MO	2.Dicer1 MO
scaffold_25:584254-584283+	161	190	225	279
scaffold_25:584728-584757+	40	160	85	215
scaffold_25:584197-584227+	27	115	44	203
scaffold_51:844625-844652+	38	91	47	148
scaffold_11:1064956-1064984+	33	90	42	125
scaffold_25:973522-973551+	56	106	67	124
scaffold_25:584671-584697+	17	71	27	123
scaffold_25:584027-584058+	12	64	22	119
scaffold_15:1397618-1397646+	24	70	21	103
scaffold_25:621485-621513+	19	69	32	100
scaffold_15:1398831-1398862-	2	62	3	100
scaffold_24:605304-605332+	10	38	19	73
scaffold_25:973580-973606+	13	48	6	72
scaffold_23:770271-770298+	7	33	6	69
scaffold_29:854961-854990+	14	35	21	62
scaffold_48:907899-907929+	24	48	21	59
scaffold_60:784039-784067+	9	17	16	48
scaffold_40:594306-594334+	20	27	21	46
scaffold_15:1384070-1384095+	1	18	1	43
scaffold_23:770320-770344+	7	36	8	41
scaffold_9:1764803-1764832+	33	24	22	36
scaffold_33:550455-550485+	14	30	14	32
scaffold_40:340470-340497+	10	10	1	31
scaffold_51:845139-845173+	6	22	6	29
scaffold_15:1384368-1384399+	20	20	29	26
scaffold_62:419258-419288+	2	21	2	21
scaffold_15:1384127-1384153+	2	12	2	21
scaffold_25:584620-584648+	4	22	12	20
scaffold_40:340396-340425+	8	19	7	18
scaffold_14:262725-262752+	14	17	12	17
scaffold_33:307268-307297+	6	9	6	17
scaffold_23:455216-455248+	6	18	5	17
scaffold_60:793082-793110+	4	14	9	16
scaffold_21:1195117-1195144+	14	8	5	16
scaffold_17:1448141-1448170+	3	13	1	15
scaffold_17:1447947-1447975+	4	10	6	14
scaffold_16:119365-119392+	2	8	5	12
scaffold_23:965117-965146+	4	10	4	12
scaffold_54:1035371-1035397+	1	0	1	12
scaffold_16:119469-119495+	2	8	5	11
scaffold_10:1013655-1013681+	8	9	4	11
scaffold_15:1369224-1369250+	1	0	2	11
scaffold_39:660402-660425+	2	8	4	10
scaffold_27:184788-184817+	4	13	5	9
scaffold_8:159353-159382+	0	6	2	9
scaffold_25:620426-620450+	7	10	15	8
scaffold_29:659608-659634+	1	4	4	8
scaffold_4:2212984-2213014+	0	5	2	8
scaffold_57:1013800-1013826+	0	2	1	8
scaffold_15:1395262-1395291+	6	7	7	7
scaffold_14:262672-262703+	9	9	5	7
scaffold_23:916601-916629+	3	14	2	7
scaffold_14:262512-262541-	2	2	1	7
scaffold_56:78204-78233-	2	2	1	7
scaffold_11:1660866-1660889+	3	9	2	6
scaffold_24:835932-835958+	2	2	0	6
scaffold_49:695320-695346+	0	2	0	6
scaffold_16:1461862-1461889+	1	7	3	5
scaffold_15:211215-211238+	0	6	1	5
scaffold_10:1017522-1017549+	2	5	1	5
scaffold_34:678794-678820+	0	0	1	5
scaffold_41:857357-857381+	0	2	0	5
scaffold_17:1447979-1448010-	1	1	0	5
scaffold_24:1360609-1360635+	5	5	7	4
scaffold_25:584608-584643-	1	4	5	4
scaffold_15:1362031-1362058+	3	5	3	4
scaffold_59:380305-380333+	3	2	2	4
scaffold_25:621433-621457-	0	7	1	4
scaffold_10:782639-782666+	0	3	1	4
scaffold_25:584715-584742-	0	0	1	4
scaffold_24:835914-835942-	0	0	0	4
scaffold_29:854993-855023+	0	0	0	4
scaffold_1:1546690-1546720+	4	13	2	3
scaffold_39:660395-660423-	2	2	2	3
scaffold_56:78207-78230+	0	1	1	3
scaffold_19:1445087-1445115+	0	5	0	3
scaffold_14:262531-262554+	0	2	0	3
scaffold_34:1271205-1271232+	0	2	0	3
scaffold_14:1453571-1453598+	3	3	3	2
scaffold_15:1395249-1395272-	0	0	1	2
scaffold_19:1445085-1445108-	0	0	1	2
scaffold_23:770301-770330-	0	3	0	2
scaffold_34:678776-678810-	1	1	0	2
scaffold_49:874795-874822-	0	0	0	2
scaffold_9:1764787-1764813-	0	0	0	2
scaffold_17:1447995-1448020+	1	1	1	1
scaffold_15:1395206-1395229-	0	0	1	1
scaffold_39:660375-660399+	0	0	1	1
scaffold_59:380302-380326-	0	0	1	1
scaffold_56:83657-83683+	0	3	0	1
scaffold_21:1195109-1195136-	2	1	0	1
scaffold_10:1017506-1017532-	0	1	0	1
scaffold_33:449506-449536-	0	1	0	1
scaffold_35:29101-29124+	0	1	0	1
scaffold_10:1013624-1013650+	1	0	0	1
scaffold_15:1369278-1369301+	0	0	0	1
scaffold_17:1396425-1396452-	0	0	0	1
scaffold_25:621471-621495-	0	0	0	1
scaffold_41:859684-859707-	0	0	0	1
scaffold_43:517545-517575-	0	0	0	1
scaffold_54:1035358-1035381-	0	0	0	1
scaffold_14:262655-262682-	0	3	1	0
scaffold_17:1447930-1447957-	1	0	1	0
scaffold_25:973574-973597-	0	0	1	0
scaffold_29:854947-854971-	0	0	1	0
scaffold_1:2254466-2254492+	1	2	0	0
scaffold_21:499997-500026+	0	2	0	0
scaffold_16:1461826-1461850+	2	1	0	0
scaffold_15:1362023-1362050-	0	1	0	0
scaffold_43:517565-517588+	0	1	0	0
scaffold_14:262707-262735-	1	0	0	0
scaffold_17:1448128-1448151-	1	0	0	0
scaffold_27:359934-359957+	1	0	0	0
scaffold_43:517525-517554+	1	0	0	0
scaffold_10:1013637-1013665-	0	0	0	0
scaffold_10:782607-782630+	0	0	0	0
scaffold_10:782625-782649-	0	0	0	0
scaffold_11:1064938-1064966-	0	0	0	0
scaffold_11:1064969-1064997-	0	0	0	0
scaffold_11:1660755-1660782-	0	0	0	0
scaffold_11:1660853-1660877-	0	0	0	0
scaffold_14:1453589-1453613-	0	0	0	0
scaffold_14:262646-262669+	0	0	0	0
scaffold_15:1369208-1369234-	0	0	0	0
scaffold_15:1369263-1369292-	0	0	0	0
scaffold_15:1384114-1384137-	0	0	0	0
scaffold_15:1384150-1384173-	0	0	0	0
scaffold_15:1384355-1384378-	0	0	0	0
scaffold_15:1389141-1389168-	0	0	0	0
scaffold_15:1395229-1395252+	0	0	0	0
scaffold_15:1397605-1397628-	0	0	0	0
scaffold_15:211185-211208+	0	0	0	0
scaffold_15:211201-211225-	0	0	0	0
scaffold_16:1461842-1461872-	0	0	0	0
scaffold_18:741034-741058-	0	0	0	0
scaffold_1:1546677-1546700-	0	0	0	0
scaffold_1:1546711-1546740-	0	0	0	0
scaffold_1:2254449-2254473-	0	0	0	0
scaffold_1:2254488-2254515-	0	0	0	0
scaffold_21:499974-500001-	0	0	0	0
scaffold_22:510798-510827-	0	0	0	0
scaffold_23:916591-916617-	0	0	0	0
scaffold_24:835032-835061-	0	0	0	0
scaffold_25:584184-584210-	0	0	0	0
scaffold_25:584680-584703-	0	0	0	0
scaffold_25:973513-973536-	0	0	0	0
scaffold_27:359949-359975-	0	0	0	0
scaffold_29:659589-659618-	0	0	0	0
scaffold_29:854815-854841-	0	0	0	0
scaffold_29:854979-855003-	0	0	0	0
scaffold_29:855018-855043-	0	0	0	0
scaffold_33:307258-307281-	0	0	0	0
scaffold_33:550442-550465-	0	0	0	0
scaffold_33:550487-550511-	0	0	0	0
scaffold_34:1271205-1271228-	0	0	0	0
scaffold_35:29081-29111-	0	0	0	0
scaffold_36:1051680-1051704-	0	0	0	0
scaffold_36:1051704-1051732+	0	0	0	0
scaffold_40:340383-340406-	0	0	0	0
scaffold_40:340422-340448-	0	0	0	0
scaffold_40:340453-340480-	0	0	0	0
scaffold_41:11267-11293-	0	0	0	0
scaffold_41:74001-74024-	0	0	0	0
scaffold_41:857344-857368-	0	0	0	0
scaffold_48:907882-907909-	0	0	0	0
scaffold_48:907921-907945-	0	0	0	0
scaffold_51:844609-844635-	0	0	0	0
scaffold_56:83642-83667-	0	0	0	0
scaffold_60:784054-784082-	0	0	0	0
scaffold_62:419240-419268-	0	0	0	0
scaffold_8:1001092-1001121-	0	0	0	0
